# Supplementary material for: Blood pressure changes during different methods of resistance training in normotensive and stage 1 hypertensive individuals: a repeated measures cross-sectional study
Source: BMC Sports Sci Med Rehabil. 2025 Mar 14;17:49. doi: 10.1186/s13102-025-01097-3 (PMC11907854; doi:10.1186/s13102-025-01097-3)
Supplement: Supplementary file 2 — Supplementary Material 2 [file 13102_2025_1097_MOESM2_ESM.xlsx]

## Sheet: ANOVA Sys
Sum Sq	Mean Sq	NumDF	DenDF	F value	Pr(>F)	Term
14741.9	4913.98	3	540	70.9559	1.06837e-38	Set
6984.95	2328.32	3	540	33.62	6.19038e-20	Exercise
685.776	685.776	1	45.279	9.90233	0.00291706	Group
509.754	84.959	6	540	1.22677	0.290721	Set:Exercise
93.6051	31.2017	3	540	0.45054	0.717017	Set:Group
691.732	230.577	3	540	3.32945	0.0193803	Exercise:Group
196.399	32.7332	6	540	0.472655	0.82877	Set:Exercise:Group

## Sheet: Posthoc Sys
Comparison	Group	Estimate	SE	df	t-value	p-value
BV Baseline Values - Set 1 Baseline Values	normotension
BV Baseline Values - Set 2 Baseline Values	normotension
BV Baseline Values - Set 3 Baseline Values	normotension
BV Baseline Values - (BV DFS+LLC)	normotension
BV Baseline Values - (Set 1 DFS+LLC)	normotension	-16.4	2.1487	540	-7.63251	8.18945e-12
BV Baseline Values - (Set 2 DFS+LLC)	normotension	-17.0667	2.1487	540	-7.94277	9.01272e-13
BV Baseline Values - (Set 3 DFS+LLC)	normotension	-18.5	2.1487	540	-8.60984	6.27017e-15
BV Baseline Values - (BV CHAB+LHAD)	normotension
BV Baseline Values - (Set 1 CHAB+LHAD)	normotension	-14.9667	2.1487	540	-6.96544	7.45393e-10
BV Baseline Values - (Set 2 CHAB+LHAD)	normotension	-11.5667	2.1487	540	-5.38309	8.52974e-06
BV Baseline Values - (Set 3 CHAB+LHAD)	normotension	-11.3333	2.1487	540	-5.2745	1.5051e-05
BV Baseline Values - (BV RD+HLP)	normotension
BV Baseline Values - (Set 1 RD+HLP)	normotension	-20.5333	2.1487	540	-9.55614	3.3252e-18
BV Baseline Values - (Set 2 RD+HLP)	normotension	-20.8333	2.1487	540	-9.69576	1.04323e-18
BV Baseline Values - (Set 3 RD+HLP)	normotension	-18.1667	2.1487	540	-8.45471	2.04449e-14
BV Baseline Values - (BV SS+CHAD)	normotension
BV Baseline Values - (Set 1 SS+CHAD)	normotension	-21.2	2.1487	540	-9.86641	2.49067e-19
BV Baseline Values - (Set 2 SS+CHAD)	normotension	-23.3667	2.1487	540	-10.8748	3.76464e-23
BV Baseline Values - (Set 3 SS+CHAD)	normotension	-21.5333	2.1487	540	-10.0215	6.67512e-20
Set 1 Baseline Values - Set 2 Baseline Values	normotension
Set 1 Baseline Values - Set 3 Baseline Values	normotension
Set 1 Baseline Values - (BV DFS+LLC)	normotension
Set 1 Baseline Values - (Set 1 DFS+LLC)	normotension
Set 1 Baseline Values - (Set 2 DFS+LLC)	normotension
Set 1 Baseline Values - (Set 3 DFS+LLC)	normotension
Set 1 Baseline Values - (BV CHAB+LHAD)	normotension
Set 1 Baseline Values - (Set 1 CHAB+LHAD)	normotension
Set 1 Baseline Values - (Set 2 CHAB+LHAD)	normotension
Set 1 Baseline Values - (Set 3 CHAB+LHAD)	normotension
Set 1 Baseline Values - (BV RD+HLP)	normotension
Set 1 Baseline Values - (Set 1 RD+HLP)	normotension
Set 1 Baseline Values - (Set 2 RD+HLP)	normotension
Set 1 Baseline Values - (Set 3 RD+HLP)	normotension
Set 1 Baseline Values - (BV SS+CHAD)	normotension
Set 1 Baseline Values - (Set 1 SS+CHAD)	normotension
Set 1 Baseline Values - (Set 2 SS+CHAD)	normotension
Set 1 Baseline Values - (Set 3 SS+CHAD)	normotension
Set 2 Baseline Values - Set 3 Baseline Values	normotension
Set 2 Baseline Values - (BV DFS+LLC)	normotension
Set 2 Baseline Values - (Set 1 DFS+LLC)	normotension
Set 2 Baseline Values - (Set 2 DFS+LLC)	normotension
Set 2 Baseline Values - (Set 3 DFS+LLC)	normotension
Set 2 Baseline Values - (BV CHAB+LHAD)	normotension
Set 2 Baseline Values - (Set 1 CHAB+LHAD)	normotension
Set 2 Baseline Values - (Set 2 CHAB+LHAD)	normotension
Set 2 Baseline Values - (Set 3 CHAB+LHAD)	normotension
Set 2 Baseline Values - (BV RD+HLP)	normotension
Set 2 Baseline Values - (Set 1 RD+HLP)	normotension
Set 2 Baseline Values - (Set 2 RD+HLP)	normotension
Set 2 Baseline Values - (Set 3 RD+HLP)	normotension
Set 2 Baseline Values - (BV SS+CHAD)	normotension
Set 2 Baseline Values - (Set 1 SS+CHAD)	normotension
Set 2 Baseline Values - (Set 2 SS+CHAD)	normotension
Set 2 Baseline Values - (Set 3 SS+CHAD)	normotension
Set 3 Baseline Values - (BV DFS+LLC)	normotension
Set 3 Baseline Values - (Set 1 DFS+LLC)	normotension
Set 3 Baseline Values - (Set 2 DFS+LLC)	normotension
Set 3 Baseline Values - (Set 3 DFS+LLC)	normotension
Set 3 Baseline Values - (BV CHAB+LHAD)	normotension
Set 3 Baseline Values - (Set 1 CHAB+LHAD)	normotension
Set 3 Baseline Values - (Set 2 CHAB+LHAD)	normotension
Set 3 Baseline Values - (Set 3 CHAB+LHAD)	normotension
Set 3 Baseline Values - (BV RD+HLP)	normotension
Set 3 Baseline Values - (Set 1 RD+HLP)	normotension
Set 3 Baseline Values - (Set 2 RD+HLP)	normotension
Set 3 Baseline Values - (Set 3 RD+HLP)	normotension
Set 3 Baseline Values - (BV SS+CHAD)	normotension
Set 3 Baseline Values - (Set 1 SS+CHAD)	normotension
Set 3 Baseline Values - (Set 2 SS+CHAD)	normotension
Set 3 Baseline Values - (Set 3 SS+CHAD)	normotension
(BV DFS+LLC) - (Set 1 DFS+LLC)	normotension
(BV DFS+LLC) - (Set 2 DFS+LLC)	normotension
(BV DFS+LLC) - (Set 3 DFS+LLC)	normotension
(BV DFS+LLC) - (BV CHAB+LHAD)	normotension
(BV DFS+LLC) - (Set 1 CHAB+LHAD)	normotension
(BV DFS+LLC) - (Set 2 CHAB+LHAD)	normotension
(BV DFS+LLC) - (Set 3 CHAB+LHAD)	normotension
(BV DFS+LLC) - (BV RD+HLP)	normotension
(BV DFS+LLC) - (Set 1 RD+HLP)	normotension
(BV DFS+LLC) - (Set 2 RD+HLP)	normotension
(BV DFS+LLC) - (Set 3 RD+HLP)	normotension
(BV DFS+LLC) - (BV SS+CHAD)	normotension
(BV DFS+LLC) - (Set 1 SS+CHAD)	normotension
(BV DFS+LLC) - (Set 2 SS+CHAD)	normotension
(BV DFS+LLC) - (Set 3 SS+CHAD)	normotension
(Set 1 DFS+LLC) - (Set 2 DFS+LLC)	normotension	-0.666667	2.1487	540	-0.310264	1
(Set 1 DFS+LLC) - (Set 3 DFS+LLC)	normotension	-2.1	2.1487	540	-0.977333	1
(Set 1 DFS+LLC) - (BV CHAB+LHAD)	normotension
(Set 1 DFS+LLC) - (Set 1 CHAB+LHAD)	normotension	1.43333	2.1487	540	0.667069	1
(Set 1 DFS+LLC) - (Set 2 CHAB+LHAD)	normotension	4.83333	2.1487	540	2.24942	1
(Set 1 DFS+LLC) - (Set 3 CHAB+LHAD)	normotension	5.06667	2.1487	540	2.35801	1
(Set 1 DFS+LLC) - (BV RD+HLP)	normotension
(Set 1 DFS+LLC) - (Set 1 RD+HLP)	normotension	-4.13333	2.1487	540	-1.92364	1
(Set 1 DFS+LLC) - (Set 2 RD+HLP)	normotension	-4.43333	2.1487	540	-2.06326	1
(Set 1 DFS+LLC) - (Set 3 RD+HLP)	normotension	-1.76667	2.1487	540	-0.822201	1
(Set 1 DFS+LLC) - (BV SS+CHAD)	normotension
(Set 1 DFS+LLC) - (Set 1 SS+CHAD)	normotension	-4.8	2.1487	540	-2.2339	1
(Set 1 DFS+LLC) - (Set 2 SS+CHAD)	normotension	-6.96667	2.1487	540	-3.24226	0.0982047
(Set 1 DFS+LLC) - (Set 3 SS+CHAD)	normotension	-5.13333	2.1487	540	-2.38904	1
(Set 2 DFS+LLC) - (Set 3 DFS+LLC)	normotension	-1.43333	2.1487	540	-0.667069	1
(Set 2 DFS+LLC) - (BV CHAB+LHAD)	normotension
(Set 2 DFS+LLC) - (Set 1 CHAB+LHAD)	normotension	2.1	2.1487	540	0.977333	1
(Set 2 DFS+LLC) - (Set 2 CHAB+LHAD)	normotension	5.5	2.1487	540	2.55968	0.838342
(Set 2 DFS+LLC) - (Set 3 CHAB+LHAD)	normotension	5.73333	2.1487	540	2.66827	0.612559
(Set 2 DFS+LLC) - (BV RD+HLP)	normotension
(Set 2 DFS+LLC) - (Set 1 RD+HLP)	normotension	-3.46667	2.1487	540	-1.61338	1
(Set 2 DFS+LLC) - (Set 2 RD+HLP)	normotension	-3.76667	2.1487	540	-1.75299	1
(Set 2 DFS+LLC) - (Set 3 RD+HLP)	normotension	-1.1	2.1487	540	-0.511936	1
(Set 2 DFS+LLC) - (BV SS+CHAD)	normotension
(Set 2 DFS+LLC) - (Set 1 SS+CHAD)	normotension	-4.13333	2.1487	540	-1.92364	1
(Set 2 DFS+LLC) - (Set 2 SS+CHAD)	normotension	-6.3	2.1487	540	-2.932	0.273832
(Set 2 DFS+LLC) - (Set 3 SS+CHAD)	normotension	-4.46667	2.1487	540	-2.07877	1
(Set 3 DFS+LLC) - (BV CHAB+LHAD)	normotension
(Set 3 DFS+LLC) - (Set 1 CHAB+LHAD)	normotension	3.53333	2.1487	540	1.6444	1
(Set 3 DFS+LLC) - (Set 2 CHAB+LHAD)	normotension	6.93333	2.1487	540	3.22675	0.103579
(Set 3 DFS+LLC) - (Set 3 CHAB+LHAD)	normotension	7.16667	2.1487	540	3.33534	0.0710175
(Set 3 DFS+LLC) - (BV RD+HLP)	normotension
(Set 3 DFS+LLC) - (Set 1 RD+HLP)	normotension	-2.03333	2.1487	540	-0.946307	1
(Set 3 DFS+LLC) - (Set 2 RD+HLP)	normotension	-2.33333	2.1487	540	-1.08593	1
(Set 3 DFS+LLC) - (Set 3 RD+HLP)	normotension	0.333333	2.1487	540	0.155132	1
(Set 3 DFS+LLC) - (BV SS+CHAD)	normotension
(Set 3 DFS+LLC) - (Set 1 SS+CHAD)	normotension	-2.7	2.1487	540	-1.25657	1
(Set 3 DFS+LLC) - (Set 2 SS+CHAD)	normotension	-4.86667	2.1487	540	-2.26493	1
(Set 3 DFS+LLC) - (Set 3 SS+CHAD)	normotension	-3.03333	2.1487	540	-1.4117	1
(BV CHAB+LHAD) - (Set 1 CHAB+LHAD)	normotension
(BV CHAB+LHAD) - (Set 2 CHAB+LHAD)	normotension
(BV CHAB+LHAD) - (Set 3 CHAB+LHAD)	normotension
(BV CHAB+LHAD) - (BV RD+HLP)	normotension
(BV CHAB+LHAD) - (Set 1 RD+HLP)	normotension
(BV CHAB+LHAD) - (Set 2 RD+HLP)	normotension
(BV CHAB+LHAD) - (Set 3 RD+HLP)	normotension
(BV CHAB+LHAD) - (BV SS+CHAD)	normotension
(BV CHAB+LHAD) - (Set 1 SS+CHAD)	normotension
(BV CHAB+LHAD) - (Set 2 SS+CHAD)	normotension
(BV CHAB+LHAD) - (Set 3 SS+CHAD)	normotension
(Set 1 CHAB+LHAD) - (Set 2 CHAB+LHAD)	normotension	3.4	2.1487	540	1.58235	1
(Set 1 CHAB+LHAD) - (Set 3 CHAB+LHAD)	normotension	3.63333	2.1487	540	1.69094	1
(Set 1 CHAB+LHAD) - (BV RD+HLP)	normotension
(Set 1 CHAB+LHAD) - (Set 1 RD+HLP)	normotension	-5.56667	2.1487	540	-2.59071	0.767262
(Set 1 CHAB+LHAD) - (Set 2 RD+HLP)	normotension	-5.86667	2.1487	540	-2.73033	0.509637
(Set 1 CHAB+LHAD) - (Set 3 RD+HLP)	normotension	-3.2	2.1487	540	-1.48927	1
(Set 1 CHAB+LHAD) - (BV SS+CHAD)	normotension
(Set 1 CHAB+LHAD) - (Set 1 SS+CHAD)	normotension	-6.23333	2.1487	540	-2.90097	0.301994
(Set 1 CHAB+LHAD) - (Set 2 SS+CHAD)	normotension	-8.4	2.1487	540	-3.90933	0.00813772
(Set 1 CHAB+LHAD) - (Set 3 SS+CHAD)	normotension	-6.56667	2.1487	540	-3.0561	0.183549
(Set 2 CHAB+LHAD) - (Set 3 CHAB+LHAD)	normotension	0.233333	2.1487	540	0.108593	1
(Set 2 CHAB+LHAD) - (BV RD+HLP)	normotension
(Set 2 CHAB+LHAD) - (Set 1 RD+HLP)	normotension	-8.96667	2.1487	540	-4.17306	0.00273179
(Set 2 CHAB+LHAD) - (Set 2 RD+HLP)	normotension	-9.26667	2.1487	540	-4.31268	0.00149594
(Set 2 CHAB+LHAD) - (Set 3 RD+HLP)	normotension	-6.6	2.1487	540	-3.07162	0.174431
(Set 2 CHAB+LHAD) - (BV SS+CHAD)	normotension
(Set 2 CHAB+LHAD) - (Set 1 SS+CHAD)	normotension	-9.63333	2.1487	540	-4.48332	0.000700468
(Set 2 CHAB+LHAD) - (Set 2 SS+CHAD)	normotension	-11.8	2.1487	540	-5.49168	4.78736e-06
(Set 2 CHAB+LHAD) - (Set 3 SS+CHAD)	normotension	-9.96667	2.1487	540	-4.63845	0.00034391
(Set 3 CHAB+LHAD) - (BV RD+HLP)	normotension
(Set 3 CHAB+LHAD) - (Set 1 RD+HLP)	normotension	-9.2	2.1487	540	-4.28165	0.00171262
(Set 3 CHAB+LHAD) - (Set 2 RD+HLP)	normotension	-9.5	2.1487	540	-4.42127	0.000925697
(Set 3 CHAB+LHAD) - (Set 3 RD+HLP)	normotension	-6.83333	2.1487	540	-3.18021	0.121379
(Set 3 CHAB+LHAD) - (BV SS+CHAD)	normotension
(Set 3 CHAB+LHAD) - (Set 1 SS+CHAD)	normotension	-9.86667	2.1487	540	-4.59191	0.00042664
(Set 3 CHAB+LHAD) - (Set 2 SS+CHAD)	normotension	-12.0333	2.1487	540	-5.60027	2.66116e-06
(Set 3 CHAB+LHAD) - (Set 3 SS+CHAD)	normotension	-10.2	2.1487	540	-4.74705	0.00020649
(BV RD+HLP) - (Set 1 RD+HLP)	normotension
(BV RD+HLP) - (Set 2 RD+HLP)	normotension
(BV RD+HLP) - (Set 3 RD+HLP)	normotension
(BV RD+HLP) - (BV SS+CHAD)	normotension
(BV RD+HLP) - (Set 1 SS+CHAD)	normotension
(BV RD+HLP) - (Set 2 SS+CHAD)	normotension
(BV RD+HLP) - (Set 3 SS+CHAD)	normotension
(Set 1 RD+HLP) - (Set 2 RD+HLP)	normotension	-0.3	2.1487	540	-0.139619	1
(Set 1 RD+HLP) - (Set 3 RD+HLP)	normotension	2.36667	2.1487	540	1.10144	1
(Set 1 RD+HLP) - (BV SS+CHAD)	normotension
(Set 1 RD+HLP) - (Set 1 SS+CHAD)	normotension	-0.666667	2.1487	540	-0.310264	1
(Set 1 RD+HLP) - (Set 2 SS+CHAD)	normotension	-2.83333	2.1487	540	-1.31862	1
(Set 1 RD+HLP) - (Set 3 SS+CHAD)	normotension	-1	2.1487	540	-0.465397	1
(Set 2 RD+HLP) - (Set 3 RD+HLP)	normotension	2.66667	2.1487	540	1.24106	1
(Set 2 RD+HLP) - (BV SS+CHAD)	normotension
(Set 2 RD+HLP) - (Set 1 SS+CHAD)	normotension	-0.366667	2.1487	540	-0.170645	1
(Set 2 RD+HLP) - (Set 2 SS+CHAD)	normotension	-2.53333	2.1487	540	-1.179	1
(Set 2 RD+HLP) - (Set 3 SS+CHAD)	normotension	-0.7	2.1487	540	-0.325778	1
(Set 3 RD+HLP) - (BV SS+CHAD)	normotension
(Set 3 RD+HLP) - (Set 1 SS+CHAD)	normotension	-3.03333	2.1487	540	-1.4117	1
(Set 3 RD+HLP) - (Set 2 SS+CHAD)	normotension	-5.2	2.1487	540	-2.42006	1
(Set 3 RD+HLP) - (Set 3 SS+CHAD)	normotension	-3.36667	2.1487	540	-1.56684	1
(BV SS+CHAD) - (Set 1 SS+CHAD)	normotension
(BV SS+CHAD) - (Set 2 SS+CHAD)	normotension
(BV SS+CHAD) - (Set 3 SS+CHAD)	normotension
(Set 1 SS+CHAD) - (Set 2 SS+CHAD)	normotension	-2.16667	2.1487	540	-1.00836	1
(Set 1 SS+CHAD) - (Set 3 SS+CHAD)	normotension	-0.333333	2.1487	540	-0.155132	1
(Set 2 SS+CHAD) - (Set 3 SS+CHAD)	normotension	1.83333	2.1487	540	0.853227	1
BV Baseline Values - Set 1 Baseline Values	stage I hypertension
BV Baseline Values - Set 2 Baseline Values	stage I hypertension
BV Baseline Values - Set 3 Baseline Values	stage I hypertension
BV Baseline Values - (BV DFS+LLC)	stage I hypertension
BV Baseline Values - (Set 1 DFS+LLC)	stage I hypertension	-20.3529	2.85439	540	-7.13041	2.5179e-10
BV Baseline Values - (Set 2 DFS+LLC)	stage I hypertension	-20.9412	2.85439	540	-7.33649	6.30948e-11
BV Baseline Values - (Set 3 DFS+LLC)	stage I hypertension	-22	2.85439	540	-7.70743	4.83609e-12
BV Baseline Values - (BV CHAB+LHAD)	stage I hypertension
BV Baseline Values - (Set 1 CHAB+LHAD)	stage I hypertension	-15	2.85439	540	-5.25507	1.66434e-05
BV Baseline Values - (Set 2 CHAB+LHAD)	stage I hypertension	-11.4706	2.85439	540	-4.01858	0.0052155
BV Baseline Values - (Set 3 CHAB+LHAD)	stage I hypertension	-9.35294	2.85439	540	-3.27669	0.0871873
BV Baseline Values - (BV RD+HLP)	stage I hypertension
BV Baseline Values - (Set 1 RD+HLP)	stage I hypertension	-23	2.85439	540	-8.05777	3.91047e-13
BV Baseline Values - (Set 2 RD+HLP)	stage I hypertension	-22.5294	2.85439	540	-7.89291	1.29078e-12
BV Baseline Values - (Set 3 RD+HLP)	stage I hypertension	-22.2941	2.85439	540	-7.81047	2.32861e-12
BV Baseline Values - (BV SS+CHAD)	stage I hypertension
BV Baseline Values - (Set 1 SS+CHAD)	stage I hypertension	-22.5294	2.85439	540	-7.89291	1.29078e-12
BV Baseline Values - (Set 2 SS+CHAD)	stage I hypertension	-18.5882	2.85439	540	-6.51216	1.32355e-08
BV Baseline Values - (Set 3 SS+CHAD)	stage I hypertension	-19.7059	2.85439	540	-6.90372	1.11293e-09
Set 1 Baseline Values - Set 2 Baseline Values	stage I hypertension
Set 1 Baseline Values - Set 3 Baseline Values	stage I hypertension
Set 1 Baseline Values - (BV DFS+LLC)	stage I hypertension
Set 1 Baseline Values - (Set 1 DFS+LLC)	stage I hypertension
Set 1 Baseline Values - (Set 2 DFS+LLC)	stage I hypertension
Set 1 Baseline Values - (Set 3 DFS+LLC)	stage I hypertension
Set 1 Baseline Values - (BV CHAB+LHAD)	stage I hypertension
Set 1 Baseline Values - (Set 1 CHAB+LHAD)	stage I hypertension
Set 1 Baseline Values - (Set 2 CHAB+LHAD)	stage I hypertension
Set 1 Baseline Values - (Set 3 CHAB+LHAD)	stage I hypertension
Set 1 Baseline Values - (BV RD+HLP)	stage I hypertension
Set 1 Baseline Values - (Set 1 RD+HLP)	stage I hypertension
Set 1 Baseline Values - (Set 2 RD+HLP)	stage I hypertension
Set 1 Baseline Values - (Set 3 RD+HLP)	stage I hypertension
Set 1 Baseline Values - (BV SS+CHAD)	stage I hypertension
Set 1 Baseline Values - (Set 1 SS+CHAD)	stage I hypertension
Set 1 Baseline Values - (Set 2 SS+CHAD)	stage I hypertension
Set 1 Baseline Values - (Set 3 SS+CHAD)	stage I hypertension
Set 2 Baseline Values - Set 3 Baseline Values	stage I hypertension
Set 2 Baseline Values - (BV DFS+LLC)	stage I hypertension
Set 2 Baseline Values - (Set 1 DFS+LLC)	stage I hypertension
Set 2 Baseline Values - (Set 2 DFS+LLC)	stage I hypertension
Set 2 Baseline Values - (Set 3 DFS+LLC)	stage I hypertension
Set 2 Baseline Values - (BV CHAB+LHAD)	stage I hypertension
Set 2 Baseline Values - (Set 1 CHAB+LHAD)	stage I hypertension
Set 2 Baseline Values - (Set 2 CHAB+LHAD)	stage I hypertension
Set 2 Baseline Values - (Set 3 CHAB+LHAD)	stage I hypertension
Set 2 Baseline Values - (BV RD+HLP)	stage I hypertension
Set 2 Baseline Values - (Set 1 RD+HLP)	stage I hypertension
Set 2 Baseline Values - (Set 2 RD+HLP)	stage I hypertension
Set 2 Baseline Values - (Set 3 RD+HLP)	stage I hypertension
Set 2 Baseline Values - (BV SS+CHAD)	stage I hypertension
Set 2 Baseline Values - (Set 1 SS+CHAD)	stage I hypertension
Set 2 Baseline Values - (Set 2 SS+CHAD)	stage I hypertension
Set 2 Baseline Values - (Set 3 SS+CHAD)	stage I hypertension
Set 3 Baseline Values - (BV DFS+LLC)	stage I hypertension
Set 3 Baseline Values - (Set 1 DFS+LLC)	stage I hypertension
Set 3 Baseline Values - (Set 2 DFS+LLC)	stage I hypertension
Set 3 Baseline Values - (Set 3 DFS+LLC)	stage I hypertension
Set 3 Baseline Values - (BV CHAB+LHAD)	stage I hypertension
Set 3 Baseline Values - (Set 1 CHAB+LHAD)	stage I hypertension
Set 3 Baseline Values - (Set 2 CHAB+LHAD)	stage I hypertension
Set 3 Baseline Values - (Set 3 CHAB+LHAD)	stage I hypertension
Set 3 Baseline Values - (BV RD+HLP)	stage I hypertension
Set 3 Baseline Values - (Set 1 RD+HLP)	stage I hypertension
Set 3 Baseline Values - (Set 2 RD+HLP)	stage I hypertension
Set 3 Baseline Values - (Set 3 RD+HLP)	stage I hypertension
Set 3 Baseline Values - (BV SS+CHAD)	stage I hypertension
Set 3 Baseline Values - (Set 1 SS+CHAD)	stage I hypertension
Set 3 Baseline Values - (Set 2 SS+CHAD)	stage I hypertension
Set 3 Baseline Values - (Set 3 SS+CHAD)	stage I hypertension
(BV DFS+LLC) - (Set 1 DFS+LLC)	stage I hypertension
(BV DFS+LLC) - (Set 2 DFS+LLC)	stage I hypertension
(BV DFS+LLC) - (Set 3 DFS+LLC)	stage I hypertension
(BV DFS+LLC) - (BV CHAB+LHAD)	stage I hypertension
(BV DFS+LLC) - (Set 1 CHAB+LHAD)	stage I hypertension
(BV DFS+LLC) - (Set 2 CHAB+LHAD)	stage I hypertension
(BV DFS+LLC) - (Set 3 CHAB+LHAD)	stage I hypertension
(BV DFS+LLC) - (BV RD+HLP)	stage I hypertension
(BV DFS+LLC) - (Set 1 RD+HLP)	stage I hypertension
(BV DFS+LLC) - (Set 2 RD+HLP)	stage I hypertension
(BV DFS+LLC) - (Set 3 RD+HLP)	stage I hypertension
(BV DFS+LLC) - (BV SS+CHAD)	stage I hypertension
(BV DFS+LLC) - (Set 1 SS+CHAD)	stage I hypertension
(BV DFS+LLC) - (Set 2 SS+CHAD)	stage I hypertension
(BV DFS+LLC) - (Set 3 SS+CHAD)	stage I hypertension
(Set 1 DFS+LLC) - (Set 2 DFS+LLC)	stage I hypertension	-0.588235	2.85439	540	-0.206081	1
(Set 1 DFS+LLC) - (Set 3 DFS+LLC)	stage I hypertension	-1.64706	2.85439	540	-0.577027	1
(Set 1 DFS+LLC) - (BV CHAB+LHAD)	stage I hypertension
(Set 1 DFS+LLC) - (Set 1 CHAB+LHAD)	stage I hypertension	5.35294	2.85439	540	1.87534	1
(Set 1 DFS+LLC) - (Set 2 CHAB+LHAD)	stage I hypertension	8.88235	2.85439	540	3.11182	0.1527
(Set 1 DFS+LLC) - (Set 3 CHAB+LHAD)	stage I hypertension	11	2.85439	540	3.85372	0.0101655
(Set 1 DFS+LLC) - (BV RD+HLP)	stage I hypertension
(Set 1 DFS+LLC) - (Set 1 RD+HLP)	stage I hypertension	-2.64706	2.85439	540	-0.927365	1
(Set 1 DFS+LLC) - (Set 2 RD+HLP)	stage I hypertension	-2.17647	2.85439	540	-0.7625	1
(Set 1 DFS+LLC) - (Set 3 RD+HLP)	stage I hypertension	-1.94118	2.85439	540	-0.680068	1
(Set 1 DFS+LLC) - (BV SS+CHAD)	stage I hypertension
(Set 1 DFS+LLC) - (Set 1 SS+CHAD)	stage I hypertension	-2.17647	2.85439	540	-0.7625	1
(Set 1 DFS+LLC) - (Set 2 SS+CHAD)	stage I hypertension	1.76471	2.85439	540	0.618243	1
(Set 1 DFS+LLC) - (Set 3 SS+CHAD)	stage I hypertension	0.647059	2.85439	540	0.226689	1
(Set 2 DFS+LLC) - (Set 3 DFS+LLC)	stage I hypertension	-1.05882	2.85439	540	-0.370946	1
(Set 2 DFS+LLC) - (BV CHAB+LHAD)	stage I hypertension
(Set 2 DFS+LLC) - (Set 1 CHAB+LHAD)	stage I hypertension	5.94118	2.85439	540	2.08142	1
(Set 2 DFS+LLC) - (Set 2 CHAB+LHAD)	stage I hypertension	9.47059	2.85439	540	3.31791	0.075507
(Set 2 DFS+LLC) - (Set 3 CHAB+LHAD)	stage I hypertension	11.5882	2.85439	540	4.0598	0.00439783
(Set 2 DFS+LLC) - (BV RD+HLP)	stage I hypertension
(Set 2 DFS+LLC) - (Set 1 RD+HLP)	stage I hypertension	-2.05882	2.85439	540	-0.721284	1
(Set 2 DFS+LLC) - (Set 2 RD+HLP)	stage I hypertension	-1.58824	2.85439	540	-0.556419	1
(Set 2 DFS+LLC) - (Set 3 RD+HLP)	stage I hypertension	-1.35294	2.85439	540	-0.473987	1
(Set 2 DFS+LLC) - (BV SS+CHAD)	stage I hypertension
(Set 2 DFS+LLC) - (Set 1 SS+CHAD)	stage I hypertension	-1.58824	2.85439	540	-0.556419	1
(Set 2 DFS+LLC) - (Set 2 SS+CHAD)	stage I hypertension	2.35294	2.85439	540	0.824324	1
(Set 2 DFS+LLC) - (Set 3 SS+CHAD)	stage I hypertension	1.23529	2.85439	540	0.43277	1
(Set 3 DFS+LLC) - (BV CHAB+LHAD)	stage I hypertension
(Set 3 DFS+LLC) - (Set 1 CHAB+LHAD)	stage I hypertension	7	2.85439	540	2.45237	1
(Set 3 DFS+LLC) - (Set 2 CHAB+LHAD)	stage I hypertension	10.5294	2.85439	540	3.68885	0.0193504
(Set 3 DFS+LLC) - (Set 3 CHAB+LHAD)	stage I hypertension	12.6471	2.85439	540	4.43074	0.000887304
(Set 3 DFS+LLC) - (BV RD+HLP)	stage I hypertension
(Set 3 DFS+LLC) - (Set 1 RD+HLP)	stage I hypertension	-1	2.85439	540	-0.350338	1
(Set 3 DFS+LLC) - (Set 2 RD+HLP)	stage I hypertension	-0.529412	2.85439	540	-0.185473	1
(Set 3 DFS+LLC) - (Set 3 RD+HLP)	stage I hypertension	-0.294118	2.85439	540	-0.103041	1
(Set 3 DFS+LLC) - (BV SS+CHAD)	stage I hypertension
(Set 3 DFS+LLC) - (Set 1 SS+CHAD)	stage I hypertension	-0.529412	2.85439	540	-0.185473	1
(Set 3 DFS+LLC) - (Set 2 SS+CHAD)	stage I hypertension	3.41176	2.85439	540	1.19527	1
(Set 3 DFS+LLC) - (Set 3 SS+CHAD)	stage I hypertension	2.29412	2.85439	540	0.803716	1
(BV CHAB+LHAD) - (Set 1 CHAB+LHAD)	stage I hypertension
(BV CHAB+LHAD) - (Set 2 CHAB+LHAD)	stage I hypertension
(BV CHAB+LHAD) - (Set 3 CHAB+LHAD)	stage I hypertension
(BV CHAB+LHAD) - (BV RD+HLP)	stage I hypertension
(BV CHAB+LHAD) - (Set 1 RD+HLP)	stage I hypertension
(BV CHAB+LHAD) - (Set 2 RD+HLP)	stage I hypertension
(BV CHAB+LHAD) - (Set 3 RD+HLP)	stage I hypertension
(BV CHAB+LHAD) - (BV SS+CHAD)	stage I hypertension
(BV CHAB+LHAD) - (Set 1 SS+CHAD)	stage I hypertension
(BV CHAB+LHAD) - (Set 2 SS+CHAD)	stage I hypertension
(BV CHAB+LHAD) - (Set 3 SS+CHAD)	stage I hypertension
(Set 1 CHAB+LHAD) - (Set 2 CHAB+LHAD)	stage I hypertension	3.52941	2.85439	540	1.23649	1
(Set 1 CHAB+LHAD) - (Set 3 CHAB+LHAD)	stage I hypertension	5.64706	2.85439	540	1.97838	1
(Set 1 CHAB+LHAD) - (BV RD+HLP)	stage I hypertension
(Set 1 CHAB+LHAD) - (Set 1 RD+HLP)	stage I hypertension	-8	2.85439	540	-2.8027	0.409476
(Set 1 CHAB+LHAD) - (Set 2 RD+HLP)	stage I hypertension	-7.52941	2.85439	540	-2.63784	0.669569
(Set 1 CHAB+LHAD) - (Set 3 RD+HLP)	stage I hypertension	-7.29412	2.85439	540	-2.55541	0.848584
(Set 1 CHAB+LHAD) - (BV SS+CHAD)	stage I hypertension
(Set 1 CHAB+LHAD) - (Set 1 SS+CHAD)	stage I hypertension	-7.52941	2.85439	540	-2.63784	0.669569
(Set 1 CHAB+LHAD) - (Set 2 SS+CHAD)	stage I hypertension	-3.58824	2.85439	540	-1.25709	1
(Set 1 CHAB+LHAD) - (Set 3 SS+CHAD)	stage I hypertension	-4.70588	2.85439	540	-1.64865	1
(Set 2 CHAB+LHAD) - (Set 3 CHAB+LHAD)	stage I hypertension	2.11765	2.85439	540	0.741892	1
(Set 2 CHAB+LHAD) - (BV RD+HLP)	stage I hypertension
(Set 2 CHAB+LHAD) - (Set 1 RD+HLP)	stage I hypertension	-11.5294	2.85439	540	-4.03919	0.00479013
(Set 2 CHAB+LHAD) - (Set 2 RD+HLP)	stage I hypertension	-11.0588	2.85439	540	-3.87432	0.00936397
(Set 2 CHAB+LHAD) - (Set 3 RD+HLP)	stage I hypertension	-10.8235	2.85439	540	-3.79189	0.0129769
(Set 2 CHAB+LHAD) - (BV SS+CHAD)	stage I hypertension
(Set 2 CHAB+LHAD) - (Set 1 SS+CHAD)	stage I hypertension	-11.0588	2.85439	540	-3.87432	0.00936397
(Set 2 CHAB+LHAD) - (Set 2 SS+CHAD)	stage I hypertension	-7.11765	2.85439	540	-2.49358	1
(Set 2 CHAB+LHAD) - (Set 3 SS+CHAD)	stage I hypertension	-8.23529	2.85439	540	-2.88514	0.317364
(Set 3 CHAB+LHAD) - (BV RD+HLP)	stage I hypertension
(Set 3 CHAB+LHAD) - (Set 1 RD+HLP)	stage I hypertension	-13.6471	2.85439	540	-4.78108	0.000175618
(Set 3 CHAB+LHAD) - (Set 2 RD+HLP)	stage I hypertension	-13.1765	2.85439	540	-4.61622	0.000381307
(Set 3 CHAB+LHAD) - (Set 3 RD+HLP)	stage I hypertension	-12.9412	2.85439	540	-4.53378	0.000557017
(Set 3 CHAB+LHAD) - (BV SS+CHAD)	stage I hypertension
(Set 3 CHAB+LHAD) - (Set 1 SS+CHAD)	stage I hypertension	-13.1765	2.85439	540	-4.61622	0.000381307
(Set 3 CHAB+LHAD) - (Set 2 SS+CHAD)	stage I hypertension	-9.23529	2.85439	540	-3.23547	0.100525
(Set 3 CHAB+LHAD) - (Set 3 SS+CHAD)	stage I hypertension	-10.3529	2.85439	540	-3.62703	0.0244834
(BV RD+HLP) - (Set 1 RD+HLP)	stage I hypertension
(BV RD+HLP) - (Set 2 RD+HLP)	stage I hypertension
(BV RD+HLP) - (Set 3 RD+HLP)	stage I hypertension
(BV RD+HLP) - (BV SS+CHAD)	stage I hypertension
(BV RD+HLP) - (Set 1 SS+CHAD)	stage I hypertension
(BV RD+HLP) - (Set 2 SS+CHAD)	stage I hypertension
(BV RD+HLP) - (Set 3 SS+CHAD)	stage I hypertension
(Set 1 RD+HLP) - (Set 2 RD+HLP)	stage I hypertension	0.470588	2.85439	540	0.164865	1
(Set 1 RD+HLP) - (Set 3 RD+HLP)	stage I hypertension	0.705882	2.85439	540	0.247297	1
(Set 1 RD+HLP) - (BV SS+CHAD)	stage I hypertension
(Set 1 RD+HLP) - (Set 1 SS+CHAD)	stage I hypertension	0.470588	2.85439	540	0.164865	1
(Set 1 RD+HLP) - (Set 2 SS+CHAD)	stage I hypertension	4.41176	2.85439	540	1.54561	1
(Set 1 RD+HLP) - (Set 3 SS+CHAD)	stage I hypertension	3.29412	2.85439	540	1.15405	1
(Set 2 RD+HLP) - (Set 3 RD+HLP)	stage I hypertension	0.235294	2.85439	540	0.0824324	1
(Set 2 RD+HLP) - (BV SS+CHAD)	stage I hypertension
(Set 2 RD+HLP) - (Set 1 SS+CHAD)	stage I hypertension	-1.44329e-15	2.85439	540	-5.05639e-16	1
(Set 2 RD+HLP) - (Set 2 SS+CHAD)	stage I hypertension	3.94118	2.85439	540	1.38074	1
(Set 2 RD+HLP) - (Set 3 SS+CHAD)	stage I hypertension	2.82353	2.85439	540	0.989189	1
(Set 3 RD+HLP) - (BV SS+CHAD)	stage I hypertension
(Set 3 RD+HLP) - (Set 1 SS+CHAD)	stage I hypertension	-0.235294	2.85439	540	-0.0824324	1
(Set 3 RD+HLP) - (Set 2 SS+CHAD)	stage I hypertension	3.70588	2.85439	540	1.29831	1
(Set 3 RD+HLP) - (Set 3 SS+CHAD)	stage I hypertension	2.58824	2.85439	540	0.906757	1
(BV SS+CHAD) - (Set 1 SS+CHAD)	stage I hypertension
(BV SS+CHAD) - (Set 2 SS+CHAD)	stage I hypertension
(BV SS+CHAD) - (Set 3 SS+CHAD)	stage I hypertension
(Set 1 SS+CHAD) - (Set 2 SS+CHAD)	stage I hypertension	3.94118	2.85439	540	1.38074	1
(Set 1 SS+CHAD) - (Set 3 SS+CHAD)	stage I hypertension	2.82353	2.85439	540	0.989189	1
(Set 2 SS+CHAD) - (Set 3 SS+CHAD)	stage I hypertension	-1.11765	2.85439	540	-0.391554	1

## Sheet: ANOVA Dia
Sum Sq	Mean Sq	NumDF	DenDF	F value	Pr(>F)	Term
174.067	58.0224	3	540	1.87659	0.132446	Set
235.947	78.649	3	540	2.5437	0.0554219	Exercise
324.069	324.069	1	45.3258	10.4812	0.00225781	Group
28.0979	4.68298	6	540	0.151459	0.988751	Set:Exercise
214.479	71.4929	3	540	2.31226	0.075189	Set:Group
201.621	67.2069	3	540	2.17364	0.0901433	Exercise:Group
49.1475	8.19125	6	540	0.264925	0.953073	Set:Exercise:Group

## Sheet: Posthoc Dia
Comparison	Group	Estimate	SE	df	t-value	p-value
BV Baseline Values - Set 1 Baseline Values	normotension
BV Baseline Values - Set 2 Baseline Values	normotension
BV Baseline Values - Set 3 Baseline Values	normotension
BV Baseline Values - (BV DFS+LLC)	normotension
BV Baseline Values - (Set 1 DFS+LLC)	normotension	3.1	1.43571	540	2.1592	1
BV Baseline Values - (Set 2 DFS+LLC)	normotension	1.13333	1.43571	540	0.789387	1
BV Baseline Values - (Set 3 DFS+LLC)	normotension	3.46667	1.43571	540	2.41459	1
BV Baseline Values - (BV CHAB+LHAD)	normotension
BV Baseline Values - (Set 1 CHAB+LHAD)	normotension	1.43333	1.43571	540	0.998342	1
BV Baseline Values - (Set 2 CHAB+LHAD)	normotension	0.133333	1.43571	540	0.092869	1
BV Baseline Values - (Set 3 CHAB+LHAD)	normotension	1.13333	1.43571	540	0.789387	1
BV Baseline Values - (BV RD+HLP)	normotension
BV Baseline Values - (Set 1 RD+HLP)	normotension	3.66667	1.43571	540	2.5539	0.852223
BV Baseline Values - (Set 2 RD+HLP)	normotension	2.2	1.43571	540	1.53234	1
BV Baseline Values - (Set 3 RD+HLP)	normotension	3.26667	1.43571	540	2.27529	1
BV Baseline Values - (BV SS+CHAD)	normotension
BV Baseline Values - (Set 1 SS+CHAD)	normotension	1.53333	1.43571	540	1.06799	1
BV Baseline Values - (Set 2 SS+CHAD)	normotension	-0.366667	1.43571	540	-0.25539	1
BV Baseline Values - (Set 3 SS+CHAD)	normotension	0.0666667	1.43571	540	0.0464345	1
Set 1 Baseline Values - Set 2 Baseline Values	normotension
Set 1 Baseline Values - Set 3 Baseline Values	normotension
Set 1 Baseline Values - (BV DFS+LLC)	normotension
Set 1 Baseline Values - (Set 1 DFS+LLC)	normotension
Set 1 Baseline Values - (Set 2 DFS+LLC)	normotension
Set 1 Baseline Values - (Set 3 DFS+LLC)	normotension
Set 1 Baseline Values - (BV CHAB+LHAD)	normotension
Set 1 Baseline Values - (Set 1 CHAB+LHAD)	normotension
Set 1 Baseline Values - (Set 2 CHAB+LHAD)	normotension
Set 1 Baseline Values - (Set 3 CHAB+LHAD)	normotension
Set 1 Baseline Values - (BV RD+HLP)	normotension
Set 1 Baseline Values - (Set 1 RD+HLP)	normotension
Set 1 Baseline Values - (Set 2 RD+HLP)	normotension
Set 1 Baseline Values - (Set 3 RD+HLP)	normotension
Set 1 Baseline Values - (BV SS+CHAD)	normotension
Set 1 Baseline Values - (Set 1 SS+CHAD)	normotension
Set 1 Baseline Values - (Set 2 SS+CHAD)	normotension
Set 1 Baseline Values - (Set 3 SS+CHAD)	normotension
Set 2 Baseline Values - Set 3 Baseline Values	normotension
Set 2 Baseline Values - (BV DFS+LLC)	normotension
Set 2 Baseline Values - (Set 1 DFS+LLC)	normotension
Set 2 Baseline Values - (Set 2 DFS+LLC)	normotension
Set 2 Baseline Values - (Set 3 DFS+LLC)	normotension
Set 2 Baseline Values - (BV CHAB+LHAD)	normotension
Set 2 Baseline Values - (Set 1 CHAB+LHAD)	normotension
Set 2 Baseline Values - (Set 2 CHAB+LHAD)	normotension
Set 2 Baseline Values - (Set 3 CHAB+LHAD)	normotension
Set 2 Baseline Values - (BV RD+HLP)	normotension
Set 2 Baseline Values - (Set 1 RD+HLP)	normotension
Set 2 Baseline Values - (Set 2 RD+HLP)	normotension
Set 2 Baseline Values - (Set 3 RD+HLP)	normotension
Set 2 Baseline Values - (BV SS+CHAD)	normotension
Set 2 Baseline Values - (Set 1 SS+CHAD)	normotension
Set 2 Baseline Values - (Set 2 SS+CHAD)	normotension
Set 2 Baseline Values - (Set 3 SS+CHAD)	normotension
Set 3 Baseline Values - (BV DFS+LLC)	normotension
Set 3 Baseline Values - (Set 1 DFS+LLC)	normotension
Set 3 Baseline Values - (Set 2 DFS+LLC)	normotension
Set 3 Baseline Values - (Set 3 DFS+LLC)	normotension
Set 3 Baseline Values - (BV CHAB+LHAD)	normotension
Set 3 Baseline Values - (Set 1 CHAB+LHAD)	normotension
Set 3 Baseline Values - (Set 2 CHAB+LHAD)	normotension
Set 3 Baseline Values - (Set 3 CHAB+LHAD)	normotension
Set 3 Baseline Values - (BV RD+HLP)	normotension
Set 3 Baseline Values - (Set 1 RD+HLP)	normotension
Set 3 Baseline Values - (Set 2 RD+HLP)	normotension
Set 3 Baseline Values - (Set 3 RD+HLP)	normotension
Set 3 Baseline Values - (BV SS+CHAD)	normotension
Set 3 Baseline Values - (Set 1 SS+CHAD)	normotension
Set 3 Baseline Values - (Set 2 SS+CHAD)	normotension
Set 3 Baseline Values - (Set 3 SS+CHAD)	normotension
(BV DFS+LLC) - (Set 1 DFS+LLC)	normotension
(BV DFS+LLC) - (Set 2 DFS+LLC)	normotension
(BV DFS+LLC) - (Set 3 DFS+LLC)	normotension
(BV DFS+LLC) - (BV CHAB+LHAD)	normotension
(BV DFS+LLC) - (Set 1 CHAB+LHAD)	normotension
(BV DFS+LLC) - (Set 2 CHAB+LHAD)	normotension
(BV DFS+LLC) - (Set 3 CHAB+LHAD)	normotension
(BV DFS+LLC) - (BV RD+HLP)	normotension
(BV DFS+LLC) - (Set 1 RD+HLP)	normotension
(BV DFS+LLC) - (Set 2 RD+HLP)	normotension
(BV DFS+LLC) - (Set 3 RD+HLP)	normotension
(BV DFS+LLC) - (BV SS+CHAD)	normotension
(BV DFS+LLC) - (Set 1 SS+CHAD)	normotension
(BV DFS+LLC) - (Set 2 SS+CHAD)	normotension
(BV DFS+LLC) - (Set 3 SS+CHAD)	normotension
(Set 1 DFS+LLC) - (Set 2 DFS+LLC)	normotension	-1.96667	1.43571	540	-1.36982	1
(Set 1 DFS+LLC) - (Set 3 DFS+LLC)	normotension	0.366667	1.43571	540	0.25539	1
(Set 1 DFS+LLC) - (BV CHAB+LHAD)	normotension
(Set 1 DFS+LLC) - (Set 1 CHAB+LHAD)	normotension	-1.66667	1.43571	540	-1.16086	1
(Set 1 DFS+LLC) - (Set 2 CHAB+LHAD)	normotension	-2.96667	1.43571	540	-2.06634	1
(Set 1 DFS+LLC) - (Set 3 CHAB+LHAD)	normotension	-1.96667	1.43571	540	-1.36982	1
(Set 1 DFS+LLC) - (BV RD+HLP)	normotension
(Set 1 DFS+LLC) - (Set 1 RD+HLP)	normotension	0.566667	1.43571	540	0.394693	1
(Set 1 DFS+LLC) - (Set 2 RD+HLP)	normotension	-0.9	1.43571	540	-0.626866	1
(Set 1 DFS+LLC) - (Set 3 RD+HLP)	normotension	0.166667	1.43571	540	0.116086	1
(Set 1 DFS+LLC) - (BV SS+CHAD)	normotension
(Set 1 DFS+LLC) - (Set 1 SS+CHAD)	normotension	-1.56667	1.43571	540	-1.09121	1
(Set 1 DFS+LLC) - (Set 2 SS+CHAD)	normotension	-3.46667	1.43571	540	-2.41459	1
(Set 1 DFS+LLC) - (Set 3 SS+CHAD)	normotension	-3.03333	1.43571	540	-2.11277	1
(Set 2 DFS+LLC) - (Set 3 DFS+LLC)	normotension	2.33333	1.43571	540	1.62521	1
(Set 2 DFS+LLC) - (BV CHAB+LHAD)	normotension
(Set 2 DFS+LLC) - (Set 1 CHAB+LHAD)	normotension	0.3	1.43571	540	0.208955	1
(Set 2 DFS+LLC) - (Set 2 CHAB+LHAD)	normotension	-1	1.43571	540	-0.696518	1
(Set 2 DFS+LLC) - (Set 3 CHAB+LHAD)	normotension	-6.29774e-14	1.43571	540	-4.38649e-14	1
(Set 2 DFS+LLC) - (BV RD+HLP)	normotension
(Set 2 DFS+LLC) - (Set 1 RD+HLP)	normotension	2.53333	1.43571	540	1.76451	1
(Set 2 DFS+LLC) - (Set 2 RD+HLP)	normotension	1.06667	1.43571	540	0.742952	1
(Set 2 DFS+LLC) - (Set 3 RD+HLP)	normotension	2.13333	1.43571	540	1.4859	1
(Set 2 DFS+LLC) - (BV SS+CHAD)	normotension
(Set 2 DFS+LLC) - (Set 1 SS+CHAD)	normotension	0.4	1.43571	540	0.278607	1
(Set 2 DFS+LLC) - (Set 2 SS+CHAD)	normotension	-1.5	1.43571	540	-1.04478	1
(Set 2 DFS+LLC) - (Set 3 SS+CHAD)	normotension	-1.06667	1.43571	540	-0.742952	1
(Set 3 DFS+LLC) - (BV CHAB+LHAD)	normotension
(Set 3 DFS+LLC) - (Set 1 CHAB+LHAD)	normotension	-2.03333	1.43571	540	-1.41625	1
(Set 3 DFS+LLC) - (Set 2 CHAB+LHAD)	normotension	-3.33333	1.43571	540	-2.32173	1
(Set 3 DFS+LLC) - (Set 3 CHAB+LHAD)	normotension	-2.33333	1.43571	540	-1.62521	1
(Set 3 DFS+LLC) - (BV RD+HLP)	normotension
(Set 3 DFS+LLC) - (Set 1 RD+HLP)	normotension	0.2	1.43571	540	0.139304	1
(Set 3 DFS+LLC) - (Set 2 RD+HLP)	normotension	-1.26667	1.43571	540	-0.882256	1
(Set 3 DFS+LLC) - (Set 3 RD+HLP)	normotension	-0.2	1.43571	540	-0.139304	1
(Set 3 DFS+LLC) - (BV SS+CHAD)	normotension
(Set 3 DFS+LLC) - (Set 1 SS+CHAD)	normotension	-1.93333	1.43571	540	-1.3466	1
(Set 3 DFS+LLC) - (Set 2 SS+CHAD)	normotension	-3.83333	1.43571	540	-2.66998	0.609489
(Set 3 DFS+LLC) - (Set 3 SS+CHAD)	normotension	-3.4	1.43571	540	-2.36816	1
(BV CHAB+LHAD) - (Set 1 CHAB+LHAD)	normotension
(BV CHAB+LHAD) - (Set 2 CHAB+LHAD)	normotension
(BV CHAB+LHAD) - (Set 3 CHAB+LHAD)	normotension
(BV CHAB+LHAD) - (BV RD+HLP)	normotension
(BV CHAB+LHAD) - (Set 1 RD+HLP)	normotension
(BV CHAB+LHAD) - (Set 2 RD+HLP)	normotension
(BV CHAB+LHAD) - (Set 3 RD+HLP)	normotension
(BV CHAB+LHAD) - (BV SS+CHAD)	normotension
(BV CHAB+LHAD) - (Set 1 SS+CHAD)	normotension
(BV CHAB+LHAD) - (Set 2 SS+CHAD)	normotension
(BV CHAB+LHAD) - (Set 3 SS+CHAD)	normotension
(Set 1 CHAB+LHAD) - (Set 2 CHAB+LHAD)	normotension	-1.3	1.43571	540	-0.905473	1
(Set 1 CHAB+LHAD) - (Set 3 CHAB+LHAD)	normotension	-0.3	1.43571	540	-0.208955	1
(Set 1 CHAB+LHAD) - (BV RD+HLP)	normotension
(Set 1 CHAB+LHAD) - (Set 1 RD+HLP)	normotension	2.23333	1.43571	540	1.55556	1
(Set 1 CHAB+LHAD) - (Set 2 RD+HLP)	normotension	0.766667	1.43571	540	0.533997	1
(Set 1 CHAB+LHAD) - (Set 3 RD+HLP)	normotension	1.83333	1.43571	540	1.27695	1
(Set 1 CHAB+LHAD) - (BV SS+CHAD)	normotension
(Set 1 CHAB+LHAD) - (Set 1 SS+CHAD)	normotension	0.1	1.43571	540	0.0696518	1
(Set 1 CHAB+LHAD) - (Set 2 SS+CHAD)	normotension	-1.8	1.43571	540	-1.25373	1
(Set 1 CHAB+LHAD) - (Set 3 SS+CHAD)	normotension	-1.36667	1.43571	540	-0.951907	1
(Set 2 CHAB+LHAD) - (Set 3 CHAB+LHAD)	normotension	1	1.43571	540	0.696518	1
(Set 2 CHAB+LHAD) - (BV RD+HLP)	normotension
(Set 2 CHAB+LHAD) - (Set 1 RD+HLP)	normotension	3.53333	1.43571	540	2.46103	1
(Set 2 CHAB+LHAD) - (Set 2 RD+HLP)	normotension	2.06667	1.43571	540	1.43947	1
(Set 2 CHAB+LHAD) - (Set 3 RD+HLP)	normotension	3.13333	1.43571	540	2.18242	1
(Set 2 CHAB+LHAD) - (BV SS+CHAD)	normotension
(Set 2 CHAB+LHAD) - (Set 1 SS+CHAD)	normotension	1.4	1.43571	540	0.975125	1
(Set 2 CHAB+LHAD) - (Set 2 SS+CHAD)	normotension	-0.5	1.43571	540	-0.348259	1
(Set 2 CHAB+LHAD) - (Set 3 SS+CHAD)	normotension	-0.0666667	1.43571	540	-0.0464345	1
(Set 3 CHAB+LHAD) - (BV RD+HLP)	normotension
(Set 3 CHAB+LHAD) - (Set 1 RD+HLP)	normotension	2.53333	1.43571	540	1.76451	1
(Set 3 CHAB+LHAD) - (Set 2 RD+HLP)	normotension	1.06667	1.43571	540	0.742952	1
(Set 3 CHAB+LHAD) - (Set 3 RD+HLP)	normotension	2.13333	1.43571	540	1.4859	1
(Set 3 CHAB+LHAD) - (BV SS+CHAD)	normotension
(Set 3 CHAB+LHAD) - (Set 1 SS+CHAD)	normotension	0.4	1.43571	540	0.278607	1
(Set 3 CHAB+LHAD) - (Set 2 SS+CHAD)	normotension	-1.5	1.43571	540	-1.04478	1
(Set 3 CHAB+LHAD) - (Set 3 SS+CHAD)	normotension	-1.06667	1.43571	540	-0.742952	1
(BV RD+HLP) - (Set 1 RD+HLP)	normotension
(BV RD+HLP) - (Set 2 RD+HLP)	normotension
(BV RD+HLP) - (Set 3 RD+HLP)	normotension
(BV RD+HLP) - (BV SS+CHAD)	normotension
(BV RD+HLP) - (Set 1 SS+CHAD)	normotension
(BV RD+HLP) - (Set 2 SS+CHAD)	normotension
(BV RD+HLP) - (Set 3 SS+CHAD)	normotension
(Set 1 RD+HLP) - (Set 2 RD+HLP)	normotension	-1.46667	1.43571	540	-1.02156	1
(Set 1 RD+HLP) - (Set 3 RD+HLP)	normotension	-0.4	1.43571	540	-0.278607	1
(Set 1 RD+HLP) - (BV SS+CHAD)	normotension
(Set 1 RD+HLP) - (Set 1 SS+CHAD)	normotension	-2.13333	1.43571	540	-1.4859	1
(Set 1 RD+HLP) - (Set 2 SS+CHAD)	normotension	-4.03333	1.43571	540	-2.80929	0.401313
(Set 1 RD+HLP) - (Set 3 SS+CHAD)	normotension	-3.6	1.43571	540	-2.50746	0.971297
(Set 2 RD+HLP) - (Set 3 RD+HLP)	normotension	1.06667	1.43571	540	0.742952	1
(Set 2 RD+HLP) - (BV SS+CHAD)	normotension
(Set 2 RD+HLP) - (Set 1 SS+CHAD)	normotension	-0.666667	1.43571	540	-0.464345	1
(Set 2 RD+HLP) - (Set 2 SS+CHAD)	normotension	-2.56667	1.43571	540	-1.78773	1
(Set 2 RD+HLP) - (Set 3 SS+CHAD)	normotension	-2.13333	1.43571	540	-1.4859	1
(Set 3 RD+HLP) - (BV SS+CHAD)	normotension
(Set 3 RD+HLP) - (Set 1 SS+CHAD)	normotension	-1.73333	1.43571	540	-1.2073	1
(Set 3 RD+HLP) - (Set 2 SS+CHAD)	normotension	-3.63333	1.43571	540	-2.53068	0.910029
(Set 3 RD+HLP) - (Set 3 SS+CHAD)	normotension	-3.2	1.43571	540	-2.22886	1
(BV SS+CHAD) - (Set 1 SS+CHAD)	normotension
(BV SS+CHAD) - (Set 2 SS+CHAD)	normotension
(BV SS+CHAD) - (Set 3 SS+CHAD)	normotension
(Set 1 SS+CHAD) - (Set 2 SS+CHAD)	normotension	-1.9	1.43571	540	-1.32338	1
(Set 1 SS+CHAD) - (Set 3 SS+CHAD)	normotension	-1.46667	1.43571	540	-1.02156	1
(Set 2 SS+CHAD) - (Set 3 SS+CHAD)	normotension	0.433333	1.43571	540	0.301824	1
BV Baseline Values - Set 1 Baseline Values	stage I hypertension
BV Baseline Values - Set 2 Baseline Values	stage I hypertension
BV Baseline Values - Set 3 Baseline Values	stage I hypertension
BV Baseline Values - (BV DFS+LLC)	stage I hypertension
BV Baseline Values - (Set 1 DFS+LLC)	stage I hypertension	-2.41176	1.90723	540	-1.26454	1
BV Baseline Values - (Set 2 DFS+LLC)	stage I hypertension	-1.76471	1.90723	540	-0.92527	1
BV Baseline Values - (Set 3 DFS+LLC)	stage I hypertension	-1.76471	1.90723	540	-0.92527	1
BV Baseline Values - (BV CHAB+LHAD)	stage I hypertension
BV Baseline Values - (Set 1 CHAB+LHAD)	stage I hypertension	-1.88235	1.90723	540	-0.986954	1
BV Baseline Values - (Set 2 CHAB+LHAD)	stage I hypertension	-1.70588	1.90723	540	-0.894427	1
BV Baseline Values - (Set 3 CHAB+LHAD)	stage I hypertension	0.529412	1.90723	540	0.277581	1
BV Baseline Values - (BV RD+HLP)	stage I hypertension
BV Baseline Values - (Set 1 RD+HLP)	stage I hypertension	-2.88235	1.90723	540	-1.51127	1
BV Baseline Values - (Set 2 RD+HLP)	stage I hypertension	-2.82353	1.90723	540	-1.48043	1
BV Baseline Values - (Set 3 RD+HLP)	stage I hypertension	-0.705882	1.90723	540	-0.370108	1
BV Baseline Values - (BV SS+CHAD)	stage I hypertension
BV Baseline Values - (Set 1 SS+CHAD)	stage I hypertension	-3.58824	1.90723	540	-1.88138	1
BV Baseline Values - (Set 2 SS+CHAD)	stage I hypertension	-2.76471	1.90723	540	-1.44959	1
BV Baseline Values - (Set 3 SS+CHAD)	stage I hypertension	-2.47059	1.90723	540	-1.29538	1
Set 1 Baseline Values - Set 2 Baseline Values	stage I hypertension
Set 1 Baseline Values - Set 3 Baseline Values	stage I hypertension
Set 1 Baseline Values - (BV DFS+LLC)	stage I hypertension
Set 1 Baseline Values - (Set 1 DFS+LLC)	stage I hypertension
Set 1 Baseline Values - (Set 2 DFS+LLC)	stage I hypertension
Set 1 Baseline Values - (Set 3 DFS+LLC)	stage I hypertension
Set 1 Baseline Values - (BV CHAB+LHAD)	stage I hypertension
Set 1 Baseline Values - (Set 1 CHAB+LHAD)	stage I hypertension
Set 1 Baseline Values - (Set 2 CHAB+LHAD)	stage I hypertension
Set 1 Baseline Values - (Set 3 CHAB+LHAD)	stage I hypertension
Set 1 Baseline Values - (BV RD+HLP)	stage I hypertension
Set 1 Baseline Values - (Set 1 RD+HLP)	stage I hypertension
Set 1 Baseline Values - (Set 2 RD+HLP)	stage I hypertension
Set 1 Baseline Values - (Set 3 RD+HLP)	stage I hypertension
Set 1 Baseline Values - (BV SS+CHAD)	stage I hypertension
Set 1 Baseline Values - (Set 1 SS+CHAD)	stage I hypertension
Set 1 Baseline Values - (Set 2 SS+CHAD)	stage I hypertension
Set 1 Baseline Values - (Set 3 SS+CHAD)	stage I hypertension
Set 2 Baseline Values - Set 3 Baseline Values	stage I hypertension
Set 2 Baseline Values - (BV DFS+LLC)	stage I hypertension
Set 2 Baseline Values - (Set 1 DFS+LLC)	stage I hypertension
Set 2 Baseline Values - (Set 2 DFS+LLC)	stage I hypertension
Set 2 Baseline Values - (Set 3 DFS+LLC)	stage I hypertension
Set 2 Baseline Values - (BV CHAB+LHAD)	stage I hypertension
Set 2 Baseline Values - (Set 1 CHAB+LHAD)	stage I hypertension
Set 2 Baseline Values - (Set 2 CHAB+LHAD)	stage I hypertension
Set 2 Baseline Values - (Set 3 CHAB+LHAD)	stage I hypertension
Set 2 Baseline Values - (BV RD+HLP)	stage I hypertension
Set 2 Baseline Values - (Set 1 RD+HLP)	stage I hypertension
Set 2 Baseline Values - (Set 2 RD+HLP)	stage I hypertension
Set 2 Baseline Values - (Set 3 RD+HLP)	stage I hypertension
Set 2 Baseline Values - (BV SS+CHAD)	stage I hypertension
Set 2 Baseline Values - (Set 1 SS+CHAD)	stage I hypertension
Set 2 Baseline Values - (Set 2 SS+CHAD)	stage I hypertension
Set 2 Baseline Values - (Set 3 SS+CHAD)	stage I hypertension
Set 3 Baseline Values - (BV DFS+LLC)	stage I hypertension
Set 3 Baseline Values - (Set 1 DFS+LLC)	stage I hypertension
Set 3 Baseline Values - (Set 2 DFS+LLC)	stage I hypertension
Set 3 Baseline Values - (Set 3 DFS+LLC)	stage I hypertension
Set 3 Baseline Values - (BV CHAB+LHAD)	stage I hypertension
Set 3 Baseline Values - (Set 1 CHAB+LHAD)	stage I hypertension
Set 3 Baseline Values - (Set 2 CHAB+LHAD)	stage I hypertension
Set 3 Baseline Values - (Set 3 CHAB+LHAD)	stage I hypertension
Set 3 Baseline Values - (BV RD+HLP)	stage I hypertension
Set 3 Baseline Values - (Set 1 RD+HLP)	stage I hypertension
Set 3 Baseline Values - (Set 2 RD+HLP)	stage I hypertension
Set 3 Baseline Values - (Set 3 RD+HLP)	stage I hypertension
Set 3 Baseline Values - (BV SS+CHAD)	stage I hypertension
Set 3 Baseline Values - (Set 1 SS+CHAD)	stage I hypertension
Set 3 Baseline Values - (Set 2 SS+CHAD)	stage I hypertension
Set 3 Baseline Values - (Set 3 SS+CHAD)	stage I hypertension
(BV DFS+LLC) - (Set 1 DFS+LLC)	stage I hypertension
(BV DFS+LLC) - (Set 2 DFS+LLC)	stage I hypertension
(BV DFS+LLC) - (Set 3 DFS+LLC)	stage I hypertension
(BV DFS+LLC) - (BV CHAB+LHAD)	stage I hypertension
(BV DFS+LLC) - (Set 1 CHAB+LHAD)	stage I hypertension
(BV DFS+LLC) - (Set 2 CHAB+LHAD)	stage I hypertension
(BV DFS+LLC) - (Set 3 CHAB+LHAD)	stage I hypertension
(BV DFS+LLC) - (BV RD+HLP)	stage I hypertension
(BV DFS+LLC) - (Set 1 RD+HLP)	stage I hypertension
(BV DFS+LLC) - (Set 2 RD+HLP)	stage I hypertension
(BV DFS+LLC) - (Set 3 RD+HLP)	stage I hypertension
(BV DFS+LLC) - (BV SS+CHAD)	stage I hypertension
(BV DFS+LLC) - (Set 1 SS+CHAD)	stage I hypertension
(BV DFS+LLC) - (Set 2 SS+CHAD)	stage I hypertension
(BV DFS+LLC) - (Set 3 SS+CHAD)	stage I hypertension
(Set 1 DFS+LLC) - (Set 2 DFS+LLC)	stage I hypertension	0.647059	1.90723	540	0.339266	1
(Set 1 DFS+LLC) - (Set 3 DFS+LLC)	stage I hypertension	0.647059	1.90723	540	0.339266	1
(Set 1 DFS+LLC) - (BV CHAB+LHAD)	stage I hypertension
(Set 1 DFS+LLC) - (Set 1 CHAB+LHAD)	stage I hypertension	0.529412	1.90723	540	0.277581	1
(Set 1 DFS+LLC) - (Set 2 CHAB+LHAD)	stage I hypertension	0.705882	1.90723	540	0.370108	1
(Set 1 DFS+LLC) - (Set 3 CHAB+LHAD)	stage I hypertension	2.94118	1.90723	540	1.54212	1
(Set 1 DFS+LLC) - (BV RD+HLP)	stage I hypertension
(Set 1 DFS+LLC) - (Set 1 RD+HLP)	stage I hypertension	-0.470588	1.90723	540	-0.246739	1
(Set 1 DFS+LLC) - (Set 2 RD+HLP)	stage I hypertension	-0.411765	1.90723	540	-0.215896	1
(Set 1 DFS+LLC) - (Set 3 RD+HLP)	stage I hypertension	1.70588	1.90723	540	0.894427	1
(Set 1 DFS+LLC) - (BV SS+CHAD)	stage I hypertension
(Set 1 DFS+LLC) - (Set 1 SS+CHAD)	stage I hypertension	-1.17647	1.90723	540	-0.616846	1
(Set 1 DFS+LLC) - (Set 2 SS+CHAD)	stage I hypertension	-0.352941	1.90723	540	-0.185054	1
(Set 1 DFS+LLC) - (Set 3 SS+CHAD)	stage I hypertension	-0.0588235	1.90723	540	-0.0308423	1
(Set 2 DFS+LLC) - (Set 3 DFS+LLC)	stage I hypertension	-2.47857e-14	1.90723	540	-1.29956e-14	1
(Set 2 DFS+LLC) - (BV CHAB+LHAD)	stage I hypertension
(Set 2 DFS+LLC) - (Set 1 CHAB+LHAD)	stage I hypertension	-0.117647	1.90723	540	-0.0616846	1
(Set 2 DFS+LLC) - (Set 2 CHAB+LHAD)	stage I hypertension	0.0588235	1.90723	540	0.0308423	1
(Set 2 DFS+LLC) - (Set 3 CHAB+LHAD)	stage I hypertension	2.29412	1.90723	540	1.20285	1
(Set 2 DFS+LLC) - (BV RD+HLP)	stage I hypertension
(Set 2 DFS+LLC) - (Set 1 RD+HLP)	stage I hypertension	-1.11765	1.90723	540	-0.586004	1
(Set 2 DFS+LLC) - (Set 2 RD+HLP)	stage I hypertension	-1.05882	1.90723	540	-0.555162	1
(Set 2 DFS+LLC) - (Set 3 RD+HLP)	stage I hypertension	1.05882	1.90723	540	0.555162	1
(Set 2 DFS+LLC) - (BV SS+CHAD)	stage I hypertension
(Set 2 DFS+LLC) - (Set 1 SS+CHAD)	stage I hypertension	-1.82353	1.90723	540	-0.956112	1
(Set 2 DFS+LLC) - (Set 2 SS+CHAD)	stage I hypertension	-1	1.90723	540	-0.524319	1
(Set 2 DFS+LLC) - (Set 3 SS+CHAD)	stage I hypertension	-0.705882	1.90723	540	-0.370108	1
(Set 3 DFS+LLC) - (BV CHAB+LHAD)	stage I hypertension
(Set 3 DFS+LLC) - (Set 1 CHAB+LHAD)	stage I hypertension	-0.117647	1.90723	540	-0.0616846	1
(Set 3 DFS+LLC) - (Set 2 CHAB+LHAD)	stage I hypertension	0.0588235	1.90723	540	0.0308423	1
(Set 3 DFS+LLC) - (Set 3 CHAB+LHAD)	stage I hypertension	2.29412	1.90723	540	1.20285	1
(Set 3 DFS+LLC) - (BV RD+HLP)	stage I hypertension
(Set 3 DFS+LLC) - (Set 1 RD+HLP)	stage I hypertension	-1.11765	1.90723	540	-0.586004	1
(Set 3 DFS+LLC) - (Set 2 RD+HLP)	stage I hypertension	-1.05882	1.90723	540	-0.555162	1
(Set 3 DFS+LLC) - (Set 3 RD+HLP)	stage I hypertension	1.05882	1.90723	540	0.555162	1
(Set 3 DFS+LLC) - (BV SS+CHAD)	stage I hypertension
(Set 3 DFS+LLC) - (Set 1 SS+CHAD)	stage I hypertension	-1.82353	1.90723	540	-0.956112	1
(Set 3 DFS+LLC) - (Set 2 SS+CHAD)	stage I hypertension	-1	1.90723	540	-0.524319	1
(Set 3 DFS+LLC) - (Set 3 SS+CHAD)	stage I hypertension	-0.705882	1.90723	540	-0.370108	1
(BV CHAB+LHAD) - (Set 1 CHAB+LHAD)	stage I hypertension
(BV CHAB+LHAD) - (Set 2 CHAB+LHAD)	stage I hypertension
(BV CHAB+LHAD) - (Set 3 CHAB+LHAD)	stage I hypertension
(BV CHAB+LHAD) - (BV RD+HLP)	stage I hypertension
(BV CHAB+LHAD) - (Set 1 RD+HLP)	stage I hypertension
(BV CHAB+LHAD) - (Set 2 RD+HLP)	stage I hypertension
(BV CHAB+LHAD) - (Set 3 RD+HLP)	stage I hypertension
(BV CHAB+LHAD) - (BV SS+CHAD)	stage I hypertension
(BV CHAB+LHAD) - (Set 1 SS+CHAD)	stage I hypertension
(BV CHAB+LHAD) - (Set 2 SS+CHAD)	stage I hypertension
(BV CHAB+LHAD) - (Set 3 SS+CHAD)	stage I hypertension
(Set 1 CHAB+LHAD) - (Set 2 CHAB+LHAD)	stage I hypertension	0.176471	1.90723	540	0.092527	1
(Set 1 CHAB+LHAD) - (Set 3 CHAB+LHAD)	stage I hypertension	2.41176	1.90723	540	1.26454	1
(Set 1 CHAB+LHAD) - (BV RD+HLP)	stage I hypertension
(Set 1 CHAB+LHAD) - (Set 1 RD+HLP)	stage I hypertension	-1	1.90723	540	-0.524319	1
(Set 1 CHAB+LHAD) - (Set 2 RD+HLP)	stage I hypertension	-0.941176	1.90723	540	-0.493477	1
(Set 1 CHAB+LHAD) - (Set 3 RD+HLP)	stage I hypertension	1.17647	1.90723	540	0.616846	1
(Set 1 CHAB+LHAD) - (BV SS+CHAD)	stage I hypertension
(Set 1 CHAB+LHAD) - (Set 1 SS+CHAD)	stage I hypertension	-1.70588	1.90723	540	-0.894427	1
(Set 1 CHAB+LHAD) - (Set 2 SS+CHAD)	stage I hypertension	-0.882353	1.90723	540	-0.462635	1
(Set 1 CHAB+LHAD) - (Set 3 SS+CHAD)	stage I hypertension	-0.588235	1.90723	540	-0.308423	1
(Set 2 CHAB+LHAD) - (Set 3 CHAB+LHAD)	stage I hypertension	2.23529	1.90723	540	1.17201	1
(Set 2 CHAB+LHAD) - (BV RD+HLP)	stage I hypertension
(Set 2 CHAB+LHAD) - (Set 1 RD+HLP)	stage I hypertension	-1.17647	1.90723	540	-0.616846	1
(Set 2 CHAB+LHAD) - (Set 2 RD+HLP)	stage I hypertension	-1.11765	1.90723	540	-0.586004	1
(Set 2 CHAB+LHAD) - (Set 3 RD+HLP)	stage I hypertension	1	1.90723	540	0.524319	1
(Set 2 CHAB+LHAD) - (BV SS+CHAD)	stage I hypertension
(Set 2 CHAB+LHAD) - (Set 1 SS+CHAD)	stage I hypertension	-1.88235	1.90723	540	-0.986954	1
(Set 2 CHAB+LHAD) - (Set 2 SS+CHAD)	stage I hypertension	-1.05882	1.90723	540	-0.555162	1
(Set 2 CHAB+LHAD) - (Set 3 SS+CHAD)	stage I hypertension	-0.764706	1.90723	540	-0.40095	1
(Set 3 CHAB+LHAD) - (BV RD+HLP)	stage I hypertension
(Set 3 CHAB+LHAD) - (Set 1 RD+HLP)	stage I hypertension	-3.41176	1.90723	540	-1.78885	1
(Set 3 CHAB+LHAD) - (Set 2 RD+HLP)	stage I hypertension	-3.35294	1.90723	540	-1.75801	1
(Set 3 CHAB+LHAD) - (Set 3 RD+HLP)	stage I hypertension	-1.23529	1.90723	540	-0.647689	1
(Set 3 CHAB+LHAD) - (BV SS+CHAD)	stage I hypertension
(Set 3 CHAB+LHAD) - (Set 1 SS+CHAD)	stage I hypertension	-4.11765	1.90723	540	-2.15896	1
(Set 3 CHAB+LHAD) - (Set 2 SS+CHAD)	stage I hypertension	-3.29412	1.90723	540	-1.72717	1
(Set 3 CHAB+LHAD) - (Set 3 SS+CHAD)	stage I hypertension	-3	1.90723	540	-1.57296	1
(BV RD+HLP) - (Set 1 RD+HLP)	stage I hypertension
(BV RD+HLP) - (Set 2 RD+HLP)	stage I hypertension
(BV RD+HLP) - (Set 3 RD+HLP)	stage I hypertension
(BV RD+HLP) - (BV SS+CHAD)	stage I hypertension
(BV RD+HLP) - (Set 1 SS+CHAD)	stage I hypertension
(BV RD+HLP) - (Set 2 SS+CHAD)	stage I hypertension
(BV RD+HLP) - (Set 3 SS+CHAD)	stage I hypertension
(Set 1 RD+HLP) - (Set 2 RD+HLP)	stage I hypertension	0.0588235	1.90723	540	0.0308423	1
(Set 1 RD+HLP) - (Set 3 RD+HLP)	stage I hypertension	2.17647	1.90723	540	1.14117	1
(Set 1 RD+HLP) - (BV SS+CHAD)	stage I hypertension
(Set 1 RD+HLP) - (Set 1 SS+CHAD)	stage I hypertension	-0.705882	1.90723	540	-0.370108	1
(Set 1 RD+HLP) - (Set 2 SS+CHAD)	stage I hypertension	0.117647	1.90723	540	0.0616846	1
(Set 1 RD+HLP) - (Set 3 SS+CHAD)	stage I hypertension	0.411765	1.90723	540	0.215896	1
(Set 2 RD+HLP) - (Set 3 RD+HLP)	stage I hypertension	2.11765	1.90723	540	1.11032	1
(Set 2 RD+HLP) - (BV SS+CHAD)	stage I hypertension
(Set 2 RD+HLP) - (Set 1 SS+CHAD)	stage I hypertension	-0.764706	1.90723	540	-0.40095	1
(Set 2 RD+HLP) - (Set 2 SS+CHAD)	stage I hypertension	0.0588235	1.90723	540	0.0308423	1
(Set 2 RD+HLP) - (Set 3 SS+CHAD)	stage I hypertension	0.352941	1.90723	540	0.185054	1
(Set 3 RD+HLP) - (BV SS+CHAD)	stage I hypertension
(Set 3 RD+HLP) - (Set 1 SS+CHAD)	stage I hypertension	-2.88235	1.90723	540	-1.51127	1
(Set 3 RD+HLP) - (Set 2 SS+CHAD)	stage I hypertension	-2.05882	1.90723	540	-1.07948	1
(Set 3 RD+HLP) - (Set 3 SS+CHAD)	stage I hypertension	-1.76471	1.90723	540	-0.92527	1
(BV SS+CHAD) - (Set 1 SS+CHAD)	stage I hypertension
(BV SS+CHAD) - (Set 2 SS+CHAD)	stage I hypertension
(BV SS+CHAD) - (Set 3 SS+CHAD)	stage I hypertension
(Set 1 SS+CHAD) - (Set 2 SS+CHAD)	stage I hypertension	0.823529	1.90723	540	0.431792	1
(Set 1 SS+CHAD) - (Set 3 SS+CHAD)	stage I hypertension	1.11765	1.90723	540	0.586004	1
(Set 2 SS+CHAD) - (Set 3 SS+CHAD)	stage I hypertension	0.294118	1.90723	540	0.154212	1

## Sheet: ANOVA PWVao
Sum Sq	Mean Sq	NumDF	DenDF	F value	Pr(>F)	Term
22.9923	7.66411	3	507.011	7.99248	3.25247e-05	Set
3.83367	1.27789	3	507.164	1.33264	0.262962	Exercise
7.12099	7.12099	1	45.3629	7.42608	0.00910073	Group
0.997763	0.166294	6	507.102	0.173419	0.983908	Set:Exercise
0.627109	0.209036	3	507.011	0.217993	0.88392	Set:Group
4.29129	1.43043	3	507.164	1.49172	0.215895	Exercise:Group
4.39203	0.732005	6	507.102	0.763368	0.599012	Set:Exercise:Group

## Sheet: Posthoc PWVao
Comparison	Group	Estimate	SE	df	t-value	p-value
BV Baseline Values - Set 1 Baseline Values	normotension
BV Baseline Values - Set 2 Baseline Values	normotension
BV Baseline Values - Set 3 Baseline Values	normotension
BV Baseline Values - (BV DFS+LLC)	normotension
BV Baseline Values - (Set 1 DFS+LLC)	normotension	-0.16688	0.257701	507.146	-0.647573	1
BV Baseline Values - (Set 2 DFS+LLC)	normotension	-0.366667	0.252839	507	-1.4502	1
BV Baseline Values - (Set 3 DFS+LLC)	normotension	-0.678928	0.260348	507.211	-2.60777	0.731787
BV Baseline Values - (BV CHAB+LHAD)	normotension
BV Baseline Values - (Set 1 CHAB+LHAD)	normotension	-0.353333	0.252839	507	-1.39746	1
BV Baseline Values - (Set 2 CHAB+LHAD)	normotension	-0.0941947	0.257672	507.125	-0.365561	1
BV Baseline Values - (Set 3 CHAB+LHAD)	normotension	-0.342713	0.263185	507.292	-1.30217	1
BV Baseline Values - (BV RD+HLP)	normotension
BV Baseline Values - (Set 1 RD+HLP)	normotension	-0.529512	0.257672	507.125	-2.05499	1
BV Baseline Values - (Set 2 RD+HLP)	normotension	-0.652224	0.255183	507.061	-2.5559	0.848774
BV Baseline Values - (Set 3 RD+HLP)	normotension	-0.696035	0.260362	507.221	-2.67334	0.604661
BV Baseline Values - (BV SS+CHAD)	normotension
BV Baseline Values - (Set 1 SS+CHAD)	normotension	-0.514594	0.255216	507.087	-2.01631	1
BV Baseline Values - (Set 2 SS+CHAD)	normotension	-0.832862	0.263199	507.302	-3.16438	0.128498
BV Baseline Values - (Set 3 SS+CHAD)	normotension	-0.83	0.252839	507	-3.28272	0.0857245
Set 1 Baseline Values - Set 2 Baseline Values	normotension
Set 1 Baseline Values - Set 3 Baseline Values	normotension
Set 1 Baseline Values - (BV DFS+LLC)	normotension
Set 1 Baseline Values - (Set 1 DFS+LLC)	normotension
Set 1 Baseline Values - (Set 2 DFS+LLC)	normotension
Set 1 Baseline Values - (Set 3 DFS+LLC)	normotension
Set 1 Baseline Values - (BV CHAB+LHAD)	normotension
Set 1 Baseline Values - (Set 1 CHAB+LHAD)	normotension
Set 1 Baseline Values - (Set 2 CHAB+LHAD)	normotension
Set 1 Baseline Values - (Set 3 CHAB+LHAD)	normotension
Set 1 Baseline Values - (BV RD+HLP)	normotension
Set 1 Baseline Values - (Set 1 RD+HLP)	normotension
Set 1 Baseline Values - (Set 2 RD+HLP)	normotension
Set 1 Baseline Values - (Set 3 RD+HLP)	normotension
Set 1 Baseline Values - (BV SS+CHAD)	normotension
Set 1 Baseline Values - (Set 1 SS+CHAD)	normotension
Set 1 Baseline Values - (Set 2 SS+CHAD)	normotension
Set 1 Baseline Values - (Set 3 SS+CHAD)	normotension
Set 2 Baseline Values - Set 3 Baseline Values	normotension
Set 2 Baseline Values - (BV DFS+LLC)	normotension
Set 2 Baseline Values - (Set 1 DFS+LLC)	normotension
Set 2 Baseline Values - (Set 2 DFS+LLC)	normotension
Set 2 Baseline Values - (Set 3 DFS+LLC)	normotension
Set 2 Baseline Values - (BV CHAB+LHAD)	normotension
Set 2 Baseline Values - (Set 1 CHAB+LHAD)	normotension
Set 2 Baseline Values - (Set 2 CHAB+LHAD)	normotension
Set 2 Baseline Values - (Set 3 CHAB+LHAD)	normotension
Set 2 Baseline Values - (BV RD+HLP)	normotension
Set 2 Baseline Values - (Set 1 RD+HLP)	normotension
Set 2 Baseline Values - (Set 2 RD+HLP)	normotension
Set 2 Baseline Values - (Set 3 RD+HLP)	normotension
Set 2 Baseline Values - (BV SS+CHAD)	normotension
Set 2 Baseline Values - (Set 1 SS+CHAD)	normotension
Set 2 Baseline Values - (Set 2 SS+CHAD)	normotension
Set 2 Baseline Values - (Set 3 SS+CHAD)	normotension
Set 3 Baseline Values - (BV DFS+LLC)	normotension
Set 3 Baseline Values - (Set 1 DFS+LLC)	normotension
Set 3 Baseline Values - (Set 2 DFS+LLC)	normotension
Set 3 Baseline Values - (Set 3 DFS+LLC)	normotension
Set 3 Baseline Values - (BV CHAB+LHAD)	normotension
Set 3 Baseline Values - (Set 1 CHAB+LHAD)	normotension
Set 3 Baseline Values - (Set 2 CHAB+LHAD)	normotension
Set 3 Baseline Values - (Set 3 CHAB+LHAD)	normotension
Set 3 Baseline Values - (BV RD+HLP)	normotension
Set 3 Baseline Values - (Set 1 RD+HLP)	normotension
Set 3 Baseline Values - (Set 2 RD+HLP)	normotension
Set 3 Baseline Values - (Set 3 RD+HLP)	normotension
Set 3 Baseline Values - (BV SS+CHAD)	normotension
Set 3 Baseline Values - (Set 1 SS+CHAD)	normotension
Set 3 Baseline Values - (Set 2 SS+CHAD)	normotension
Set 3 Baseline Values - (Set 3 SS+CHAD)	normotension
(BV DFS+LLC) - (Set 1 DFS+LLC)	normotension
(BV DFS+LLC) - (Set 2 DFS+LLC)	normotension
(BV DFS+LLC) - (Set 3 DFS+LLC)	normotension
(BV DFS+LLC) - (BV CHAB+LHAD)	normotension
(BV DFS+LLC) - (Set 1 CHAB+LHAD)	normotension
(BV DFS+LLC) - (Set 2 CHAB+LHAD)	normotension
(BV DFS+LLC) - (Set 3 CHAB+LHAD)	normotension
(BV DFS+LLC) - (BV RD+HLP)	normotension
(BV DFS+LLC) - (Set 1 RD+HLP)	normotension
(BV DFS+LLC) - (Set 2 RD+HLP)	normotension
(BV DFS+LLC) - (Set 3 RD+HLP)	normotension
(BV DFS+LLC) - (BV SS+CHAD)	normotension
(BV DFS+LLC) - (Set 1 SS+CHAD)	normotension
(BV DFS+LLC) - (Set 2 SS+CHAD)	normotension
(BV DFS+LLC) - (Set 3 SS+CHAD)	normotension
(Set 1 DFS+LLC) - (Set 2 DFS+LLC)	normotension	-0.199786	0.257701	507.146	-0.775264	1
(Set 1 DFS+LLC) - (Set 3 DFS+LLC)	normotension	-0.512048	0.26474	507.221	-1.93415	1
(Set 1 DFS+LLC) - (BV CHAB+LHAD)	normotension
(Set 1 DFS+LLC) - (Set 1 CHAB+LHAD)	normotension	-0.186453	0.257701	507.146	-0.723525	1
(Set 1 DFS+LLC) - (Set 2 CHAB+LHAD)	normotension	0.0726855	0.2625	507.282	0.276897	1
(Set 1 DFS+LLC) - (Set 3 CHAB+LHAD)	normotension	-0.175833	0.267986	507.466	-0.656128	1
(Set 1 DFS+LLC) - (BV RD+HLP)	normotension
(Set 1 DFS+LLC) - (Set 1 RD+HLP)	normotension	-0.362632	0.2625	507.282	-1.38146	1
(Set 1 DFS+LLC) - (Set 2 RD+HLP)	normotension	-0.485343	0.260028	507.212	-1.8665	1
(Set 1 DFS+LLC) - (Set 3 RD+HLP)	normotension	-0.529155	0.265178	507.387	-1.99547	1
(Set 1 DFS+LLC) - (BV SS+CHAD)	normotension
(Set 1 DFS+LLC) - (Set 1 SS+CHAD)	normotension	-0.347714	0.260065	507.24	-1.33703	1
(Set 1 DFS+LLC) - (Set 2 SS+CHAD)	normotension	-0.665982	0.267567	507.319	-2.48903	1
(Set 1 DFS+LLC) - (Set 3 SS+CHAD)	normotension	-0.66312	0.257701	507.146	-2.57321	0.808
(Set 2 DFS+LLC) - (Set 3 DFS+LLC)	normotension	-0.312261	0.260348	507.211	-1.1994	1
(Set 2 DFS+LLC) - (BV CHAB+LHAD)	normotension
(Set 2 DFS+LLC) - (Set 1 CHAB+LHAD)	normotension	0.0133333	0.252839	507	0.0527344	1
(Set 2 DFS+LLC) - (Set 2 CHAB+LHAD)	normotension	0.272472	0.257672	507.125	1.05744	1
(Set 2 DFS+LLC) - (Set 3 CHAB+LHAD)	normotension	0.0239535	0.263185	507.292	0.0910138	1
(Set 2 DFS+LLC) - (BV RD+HLP)	normotension
(Set 2 DFS+LLC) - (Set 1 RD+HLP)	normotension	-0.162846	0.257672	507.125	-0.63199	1
(Set 2 DFS+LLC) - (Set 2 RD+HLP)	normotension	-0.285557	0.255183	507.061	-1.11903	1
(Set 2 DFS+LLC) - (Set 3 RD+HLP)	normotension	-0.329368	0.260362	507.221	-1.26504	1
(Set 2 DFS+LLC) - (BV SS+CHAD)	normotension
(Set 2 DFS+LLC) - (Set 1 SS+CHAD)	normotension	-0.147927	0.255216	507.087	-0.579616	1
(Set 2 DFS+LLC) - (Set 2 SS+CHAD)	normotension	-0.466195	0.263199	507.302	-1.77126	1
(Set 2 DFS+LLC) - (Set 3 SS+CHAD)	normotension	-0.463333	0.252839	507	-1.83252	1
(Set 3 DFS+LLC) - (BV CHAB+LHAD)	normotension
(Set 3 DFS+LLC) - (Set 1 CHAB+LHAD)	normotension	0.325594	0.260348	507.211	1.25061	1
(Set 3 DFS+LLC) - (Set 2 CHAB+LHAD)	normotension	0.584733	0.265127	507.352	2.20548	1
(Set 3 DFS+LLC) - (Set 3 CHAB+LHAD)	normotension	0.336215	0.270597	507.544	1.24249	1
(Set 3 DFS+LLC) - (BV RD+HLP)	normotension
(Set 3 DFS+LLC) - (Set 1 RD+HLP)	normotension	0.149415	0.265127	507.352	0.563562	1
(Set 3 DFS+LLC) - (Set 2 RD+HLP)	normotension	0.0267042	0.262665	507.28	0.101666	1
(Set 3 DFS+LLC) - (Set 3 RD+HLP)	normotension	-0.0171069	0.267365	507.305	-0.0639835	1
(Set 3 DFS+LLC) - (BV SS+CHAD)	normotension
(Set 3 DFS+LLC) - (Set 1 SS+CHAD)	normotension	0.164334	0.262706	507.311	0.625542	1
(Set 3 DFS+LLC) - (Set 2 SS+CHAD)	normotension	-0.153934	0.270613	507.555	-0.568834	1
(Set 3 DFS+LLC) - (Set 3 SS+CHAD)	normotension	-0.151072	0.260348	507.211	-0.580271	1
(BV CHAB+LHAD) - (Set 1 CHAB+LHAD)	normotension
(BV CHAB+LHAD) - (Set 2 CHAB+LHAD)	normotension
(BV CHAB+LHAD) - (Set 3 CHAB+LHAD)	normotension
(BV CHAB+LHAD) - (BV RD+HLP)	normotension
(BV CHAB+LHAD) - (Set 1 RD+HLP)	normotension
(BV CHAB+LHAD) - (Set 2 RD+HLP)	normotension
(BV CHAB+LHAD) - (Set 3 RD+HLP)	normotension
(BV CHAB+LHAD) - (BV SS+CHAD)	normotension
(BV CHAB+LHAD) - (Set 1 SS+CHAD)	normotension
(BV CHAB+LHAD) - (Set 2 SS+CHAD)	normotension
(BV CHAB+LHAD) - (Set 3 SS+CHAD)	normotension
(Set 1 CHAB+LHAD) - (Set 2 CHAB+LHAD)	normotension	0.259139	0.257672	507.125	1.00569	1
(Set 1 CHAB+LHAD) - (Set 3 CHAB+LHAD)	normotension	0.0106202	0.263185	507.292	0.0403524	1
(Set 1 CHAB+LHAD) - (BV RD+HLP)	normotension
(Set 1 CHAB+LHAD) - (Set 1 RD+HLP)	normotension	-0.176179	0.257672	507.125	-0.683735	1
(Set 1 CHAB+LHAD) - (Set 2 RD+HLP)	normotension	-0.29889	0.255183	507.061	-1.17128	1
(Set 1 CHAB+LHAD) - (Set 3 RD+HLP)	normotension	-0.342701	0.260362	507.221	-1.31625	1
(Set 1 CHAB+LHAD) - (BV SS+CHAD)	normotension
(Set 1 CHAB+LHAD) - (Set 1 SS+CHAD)	normotension	-0.161261	0.255216	507.087	-0.63186	1
(Set 1 CHAB+LHAD) - (Set 2 SS+CHAD)	normotension	-0.479528	0.263199	507.302	-1.82192	1
(Set 1 CHAB+LHAD) - (Set 3 SS+CHAD)	normotension	-0.476667	0.252839	507	-1.88526	1
(Set 2 CHAB+LHAD) - (Set 3 CHAB+LHAD)	normotension	-0.248518	0.267947	507.439	-0.92749	1
(Set 2 CHAB+LHAD) - (BV RD+HLP)	normotension
(Set 2 CHAB+LHAD) - (Set 1 RD+HLP)	normotension	-0.435318	0.262466	507.257	-1.65857	1
(Set 2 CHAB+LHAD) - (Set 2 RD+HLP)	normotension	-0.558029	0.259997	507.19	-2.14629	1
(Set 2 CHAB+LHAD) - (Set 3 RD+HLP)	normotension	-0.60184	0.265143	507.363	-2.26987	1
(Set 2 CHAB+LHAD) - (BV SS+CHAD)	normotension
(Set 2 CHAB+LHAD) - (Set 1 SS+CHAD)	normotension	-0.420399	0.260034	507.218	-1.61671	1
(Set 2 CHAB+LHAD) - (Set 2 SS+CHAD)	normotension	-0.738667	0.267964	507.45	-2.75659	0.471976
(Set 2 CHAB+LHAD) - (Set 3 SS+CHAD)	normotension	-0.735805	0.257672	507.125	-2.85559	0.348795
(Set 3 CHAB+LHAD) - (BV RD+HLP)	normotension
(Set 3 CHAB+LHAD) - (Set 1 RD+HLP)	normotension	-0.186799	0.267947	507.439	-0.697149	1
(Set 3 CHAB+LHAD) - (Set 2 RD+HLP)	normotension	-0.30951	0.265494	507.364	-1.16579	1
(Set 3 CHAB+LHAD) - (Set 3 RD+HLP)	normotension	-0.353322	0.270166	507.395	-1.30779	1
(Set 3 CHAB+LHAD) - (BV SS+CHAD)	normotension
(Set 3 CHAB+LHAD) - (Set 1 SS+CHAD)	normotension	-0.171881	0.265072	507.208	-0.648431	1
(Set 3 CHAB+LHAD) - (Set 2 SS+CHAD)	normotension	-0.490149	0.272914	507.455	-1.79599	1
(Set 3 CHAB+LHAD) - (Set 3 SS+CHAD)	normotension	-0.487287	0.263185	507.292	-1.8515	1
(BV RD+HLP) - (Set 1 RD+HLP)	normotension
(BV RD+HLP) - (Set 2 RD+HLP)	normotension
(BV RD+HLP) - (Set 3 RD+HLP)	normotension
(BV RD+HLP) - (BV SS+CHAD)	normotension
(BV RD+HLP) - (Set 1 SS+CHAD)	normotension
(BV RD+HLP) - (Set 2 SS+CHAD)	normotension
(BV RD+HLP) - (Set 3 SS+CHAD)	normotension
(Set 1 RD+HLP) - (Set 2 RD+HLP)	normotension	-0.122711	0.259997	507.19	-0.471972	1
(Set 1 RD+HLP) - (Set 3 RD+HLP)	normotension	-0.166522	0.265143	507.363	-0.628046	1
(Set 1 RD+HLP) - (BV SS+CHAD)	normotension
(Set 1 RD+HLP) - (Set 1 SS+CHAD)	normotension	0.0149184	0.260034	507.218	0.0573708	1
(Set 1 RD+HLP) - (Set 2 SS+CHAD)	normotension	-0.303349	0.267964	507.45	-1.13205	1
(Set 1 RD+HLP) - (Set 3 SS+CHAD)	normotension	-0.300488	0.257672	507.125	-1.16616	1
(Set 2 RD+HLP) - (Set 3 RD+HLP)	normotension	-0.0438111	0.26268	507.291	-0.166785	1
(Set 2 RD+HLP) - (BV SS+CHAD)	normotension
(Set 2 RD+HLP) - (Set 1 SS+CHAD)	normotension	0.13763	0.257553	507.151	0.534374	1
(Set 2 RD+HLP) - (Set 2 SS+CHAD)	normotension	-0.180638	0.265509	507.375	-0.680346	1
(Set 2 RD+HLP) - (Set 3 SS+CHAD)	normotension	-0.177776	0.255183	507.061	-0.696662	1
(Set 3 RD+HLP) - (BV SS+CHAD)	normotension
(Set 3 RD+HLP) - (Set 1 SS+CHAD)	normotension	0.181441	0.262719	507.319	0.690627	1
(Set 3 RD+HLP) - (Set 2 SS+CHAD)	normotension	-0.136827	0.270184	507.407	-0.506422	1
(Set 3 RD+HLP) - (Set 3 SS+CHAD)	normotension	-0.133965	0.260362	507.221	-0.514535	1
(BV SS+CHAD) - (Set 1 SS+CHAD)	normotension
(BV SS+CHAD) - (Set 2 SS+CHAD)	normotension
(BV SS+CHAD) - (Set 3 SS+CHAD)	normotension
(Set 1 SS+CHAD) - (Set 2 SS+CHAD)	normotension	-0.318268	0.265087	507.219	-1.20062	1
(Set 1 SS+CHAD) - (Set 3 SS+CHAD)	normotension	-0.315406	0.255216	507.087	-1.23584	1
(Set 2 SS+CHAD) - (Set 3 SS+CHAD)	normotension	0.0028618	0.263199	507.302	0.0108731	1
BV Baseline Values - Set 1 Baseline Values	stage I hypertension
BV Baseline Values - Set 2 Baseline Values	stage I hypertension
BV Baseline Values - Set 3 Baseline Values	stage I hypertension
BV Baseline Values - (BV DFS+LLC)	stage I hypertension
BV Baseline Values - (Set 1 DFS+LLC)	stage I hypertension	-0.9	0.335877	507	-2.67955	0.593721
BV Baseline Values - (Set 2 DFS+LLC)	stage I hypertension	-0.552941	0.335877	507	-1.64626	1
BV Baseline Values - (Set 3 DFS+LLC)	stage I hypertension	-0.896734	0.341537	507.129	-2.62559	0.695074
BV Baseline Values - (BV CHAB+LHAD)	stage I hypertension
BV Baseline Values - (Set 1 CHAB+LHAD)	stage I hypertension	-0.66162	0.341536	507.129	-1.93719	1
BV Baseline Values - (Set 2 CHAB+LHAD)	stage I hypertension	-0.918712	0.347877	507.287	-2.64092	0.664808
BV Baseline Values - (Set 3 CHAB+LHAD)	stage I hypertension	-0.812173	0.341579	507.154	-2.3777	1
BV Baseline Values - (BV RD+HLP)	stage I hypertension
BV Baseline Values - (Set 1 RD+HLP)	stage I hypertension	-0.672655	0.3415	507.11	-1.96971	1
BV Baseline Values - (Set 2 RD+HLP)	stage I hypertension	-0.636065	0.3415	507.11	-1.86256	1
BV Baseline Values - (Set 3 RD+HLP)	stage I hypertension	-0.905882	0.335877	507	-2.69706	0.563805
BV Baseline Values - (BV SS+CHAD)	stage I hypertension
BV Baseline Values - (Set 1 SS+CHAD)	stage I hypertension	-0.77848	0.347842	507.269	-2.23802	1
BV Baseline Values - (Set 2 SS+CHAD)	stage I hypertension	-0.615484	0.341537	507.129	-1.8021	1
BV Baseline Values - (Set 3 SS+CHAD)	stage I hypertension	-1.02615	0.3415	507.11	-3.00483	0.217522
Set 1 Baseline Values - Set 2 Baseline Values	stage I hypertension
Set 1 Baseline Values - Set 3 Baseline Values	stage I hypertension
Set 1 Baseline Values - (BV DFS+LLC)	stage I hypertension
Set 1 Baseline Values - (Set 1 DFS+LLC)	stage I hypertension
Set 1 Baseline Values - (Set 2 DFS+LLC)	stage I hypertension
Set 1 Baseline Values - (Set 3 DFS+LLC)	stage I hypertension
Set 1 Baseline Values - (BV CHAB+LHAD)	stage I hypertension
Set 1 Baseline Values - (Set 1 CHAB+LHAD)	stage I hypertension
Set 1 Baseline Values - (Set 2 CHAB+LHAD)	stage I hypertension
Set 1 Baseline Values - (Set 3 CHAB+LHAD)	stage I hypertension
Set 1 Baseline Values - (BV RD+HLP)	stage I hypertension
Set 1 Baseline Values - (Set 1 RD+HLP)	stage I hypertension
Set 1 Baseline Values - (Set 2 RD+HLP)	stage I hypertension
Set 1 Baseline Values - (Set 3 RD+HLP)	stage I hypertension
Set 1 Baseline Values - (BV SS+CHAD)	stage I hypertension
Set 1 Baseline Values - (Set 1 SS+CHAD)	stage I hypertension
Set 1 Baseline Values - (Set 2 SS+CHAD)	stage I hypertension
Set 1 Baseline Values - (Set 3 SS+CHAD)	stage I hypertension
Set 2 Baseline Values - Set 3 Baseline Values	stage I hypertension
Set 2 Baseline Values - (BV DFS+LLC)	stage I hypertension
Set 2 Baseline Values - (Set 1 DFS+LLC)	stage I hypertension
Set 2 Baseline Values - (Set 2 DFS+LLC)	stage I hypertension
Set 2 Baseline Values - (Set 3 DFS+LLC)	stage I hypertension
Set 2 Baseline Values - (BV CHAB+LHAD)	stage I hypertension
Set 2 Baseline Values - (Set 1 CHAB+LHAD)	stage I hypertension
Set 2 Baseline Values - (Set 2 CHAB+LHAD)	stage I hypertension
Set 2 Baseline Values - (Set 3 CHAB+LHAD)	stage I hypertension
Set 2 Baseline Values - (BV RD+HLP)	stage I hypertension
Set 2 Baseline Values - (Set 1 RD+HLP)	stage I hypertension
Set 2 Baseline Values - (Set 2 RD+HLP)	stage I hypertension
Set 2 Baseline Values - (Set 3 RD+HLP)	stage I hypertension
Set 2 Baseline Values - (BV SS+CHAD)	stage I hypertension
Set 2 Baseline Values - (Set 1 SS+CHAD)	stage I hypertension
Set 2 Baseline Values - (Set 2 SS+CHAD)	stage I hypertension
Set 2 Baseline Values - (Set 3 SS+CHAD)	stage I hypertension
Set 3 Baseline Values - (BV DFS+LLC)	stage I hypertension
Set 3 Baseline Values - (Set 1 DFS+LLC)	stage I hypertension
Set 3 Baseline Values - (Set 2 DFS+LLC)	stage I hypertension
Set 3 Baseline Values - (Set 3 DFS+LLC)	stage I hypertension
Set 3 Baseline Values - (BV CHAB+LHAD)	stage I hypertension
Set 3 Baseline Values - (Set 1 CHAB+LHAD)	stage I hypertension
Set 3 Baseline Values - (Set 2 CHAB+LHAD)	stage I hypertension
Set 3 Baseline Values - (Set 3 CHAB+LHAD)	stage I hypertension
Set 3 Baseline Values - (BV RD+HLP)	stage I hypertension
Set 3 Baseline Values - (Set 1 RD+HLP)	stage I hypertension
Set 3 Baseline Values - (Set 2 RD+HLP)	stage I hypertension
Set 3 Baseline Values - (Set 3 RD+HLP)	stage I hypertension
Set 3 Baseline Values - (BV SS+CHAD)	stage I hypertension
Set 3 Baseline Values - (Set 1 SS+CHAD)	stage I hypertension
Set 3 Baseline Values - (Set 2 SS+CHAD)	stage I hypertension
Set 3 Baseline Values - (Set 3 SS+CHAD)	stage I hypertension
(BV DFS+LLC) - (Set 1 DFS+LLC)	stage I hypertension
(BV DFS+LLC) - (Set 2 DFS+LLC)	stage I hypertension
(BV DFS+LLC) - (Set 3 DFS+LLC)	stage I hypertension
(BV DFS+LLC) - (BV CHAB+LHAD)	stage I hypertension
(BV DFS+LLC) - (Set 1 CHAB+LHAD)	stage I hypertension
(BV DFS+LLC) - (Set 2 CHAB+LHAD)	stage I hypertension
(BV DFS+LLC) - (Set 3 CHAB+LHAD)	stage I hypertension
(BV DFS+LLC) - (BV RD+HLP)	stage I hypertension
(BV DFS+LLC) - (Set 1 RD+HLP)	stage I hypertension
(BV DFS+LLC) - (Set 2 RD+HLP)	stage I hypertension
(BV DFS+LLC) - (Set 3 RD+HLP)	stage I hypertension
(BV DFS+LLC) - (BV SS+CHAD)	stage I hypertension
(BV DFS+LLC) - (Set 1 SS+CHAD)	stage I hypertension
(BV DFS+LLC) - (Set 2 SS+CHAD)	stage I hypertension
(BV DFS+LLC) - (Set 3 SS+CHAD)	stage I hypertension
(Set 1 DFS+LLC) - (Set 2 DFS+LLC)	stage I hypertension	0.347059	0.335877	507	1.03329	1
(Set 1 DFS+LLC) - (Set 3 DFS+LLC)	stage I hypertension	0.00326581	0.341537	507.129	0.00956211	1
(Set 1 DFS+LLC) - (BV CHAB+LHAD)	stage I hypertension
(Set 1 DFS+LLC) - (Set 1 CHAB+LHAD)	stage I hypertension	0.23838	0.341536	507.129	0.697965	1
(Set 1 DFS+LLC) - (Set 2 CHAB+LHAD)	stage I hypertension	-0.0187124	0.347877	507.287	-0.0537904	1
(Set 1 DFS+LLC) - (Set 3 CHAB+LHAD)	stage I hypertension	0.0878268	0.341579	507.154	0.25712	1
(Set 1 DFS+LLC) - (BV RD+HLP)	stage I hypertension
(Set 1 DFS+LLC) - (Set 1 RD+HLP)	stage I hypertension	0.227345	0.3415	507.11	0.665723	1
(Set 1 DFS+LLC) - (Set 2 RD+HLP)	stage I hypertension	0.263935	0.3415	507.11	0.77287	1
(Set 1 DFS+LLC) - (Set 3 RD+HLP)	stage I hypertension	-0.00588235	0.335877	507	-0.0175134	1
(Set 1 DFS+LLC) - (BV SS+CHAD)	stage I hypertension
(Set 1 DFS+LLC) - (Set 1 SS+CHAD)	stage I hypertension	0.12152	0.347842	507.269	0.349354	1
(Set 1 DFS+LLC) - (Set 2 SS+CHAD)	stage I hypertension	0.284516	0.341537	507.129	0.833046	1
(Set 1 DFS+LLC) - (Set 3 SS+CHAD)	stage I hypertension	-0.126152	0.3415	507.11	-0.369404	1
(Set 2 DFS+LLC) - (Set 3 DFS+LLC)	stage I hypertension	-0.343793	0.341537	507.129	-1.00661	1
(Set 2 DFS+LLC) - (BV CHAB+LHAD)	stage I hypertension
(Set 2 DFS+LLC) - (Set 1 CHAB+LHAD)	stage I hypertension	-0.108679	0.341536	507.129	-0.318205	1
(Set 2 DFS+LLC) - (Set 2 CHAB+LHAD)	stage I hypertension	-0.365771	0.347877	507.287	-1.05144	1
(Set 2 DFS+LLC) - (Set 3 CHAB+LHAD)	stage I hypertension	-0.259232	0.341579	507.154	-0.758923	1
(Set 2 DFS+LLC) - (BV RD+HLP)	stage I hypertension
(Set 2 DFS+LLC) - (Set 1 RD+HLP)	stage I hypertension	-0.119714	0.3415	507.11	-0.350554	1
(Set 2 DFS+LLC) - (Set 2 RD+HLP)	stage I hypertension	-0.0831234	0.3415	507.11	-0.243406	1
(Set 2 DFS+LLC) - (Set 3 RD+HLP)	stage I hypertension	-0.352941	0.335877	507	-1.0508	1
(Set 2 DFS+LLC) - (BV SS+CHAD)	stage I hypertension
(Set 2 DFS+LLC) - (Set 1 SS+CHAD)	stage I hypertension	-0.225539	0.347842	507.269	-0.648393	1
(Set 2 DFS+LLC) - (Set 2 SS+CHAD)	stage I hypertension	-0.062543	0.341537	507.129	-0.183122	1
(Set 2 DFS+LLC) - (Set 3 SS+CHAD)	stage I hypertension	-0.473211	0.3415	507.11	-1.38568	1
(Set 3 DFS+LLC) - (BV CHAB+LHAD)	stage I hypertension
(Set 3 DFS+LLC) - (Set 1 CHAB+LHAD)	stage I hypertension	0.235114	0.347166	507.269	0.677239	1
(Set 3 DFS+LLC) - (Set 2 CHAB+LHAD)	stage I hypertension	-0.0219782	0.353483	507.442	-0.0621763	1
(Set 3 DFS+LLC) - (Set 3 CHAB+LHAD)	stage I hypertension	0.084561	0.347215	507.298	0.243541	1
(Set 3 DFS+LLC) - (BV RD+HLP)	stage I hypertension
(Set 3 DFS+LLC) - (Set 1 RD+HLP)	stage I hypertension	0.224079	0.347125	507.247	0.645527	1
(Set 3 DFS+LLC) - (Set 2 RD+HLP)	stage I hypertension	0.26067	0.347125	507.247	0.750938	1
(Set 3 DFS+LLC) - (Set 3 RD+HLP)	stage I hypertension	-0.00914816	0.341537	507.129	-0.0267853	1
(Set 3 DFS+LLC) - (BV SS+CHAD)	stage I hypertension
(Set 3 DFS+LLC) - (Set 1 SS+CHAD)	stage I hypertension	0.118254	0.353443	507.422	0.334578	1
(Set 3 DFS+LLC) - (Set 2 SS+CHAD)	stage I hypertension	0.28125	0.346214	507	0.812358	1
(Set 3 DFS+LLC) - (Set 3 SS+CHAD)	stage I hypertension	-0.129418	0.347125	507.247	-0.372827	1
(BV CHAB+LHAD) - (Set 1 CHAB+LHAD)	stage I hypertension
(BV CHAB+LHAD) - (Set 2 CHAB+LHAD)	stage I hypertension
(BV CHAB+LHAD) - (Set 3 CHAB+LHAD)	stage I hypertension
(BV CHAB+LHAD) - (BV RD+HLP)	stage I hypertension
(BV CHAB+LHAD) - (Set 1 RD+HLP)	stage I hypertension
(BV CHAB+LHAD) - (Set 2 RD+HLP)	stage I hypertension
(BV CHAB+LHAD) - (Set 3 RD+HLP)	stage I hypertension
(BV CHAB+LHAD) - (BV SS+CHAD)	stage I hypertension
(BV CHAB+LHAD) - (Set 1 SS+CHAD)	stage I hypertension
(BV CHAB+LHAD) - (Set 2 SS+CHAD)	stage I hypertension
(BV CHAB+LHAD) - (Set 3 SS+CHAD)	stage I hypertension
(Set 1 CHAB+LHAD) - (Set 2 CHAB+LHAD)	stage I hypertension	-0.257093	0.35248	507.164	-0.729383	1
(Set 1 CHAB+LHAD) - (Set 3 CHAB+LHAD)	stage I hypertension	-0.150553	0.347209	507.294	-0.43361	1
(Set 1 CHAB+LHAD) - (BV RD+HLP)	stage I hypertension
(Set 1 CHAB+LHAD) - (Set 1 RD+HLP)	stage I hypertension	-0.0110357	0.347125	507.247	-0.0317918	1
(Set 1 CHAB+LHAD) - (Set 2 RD+HLP)	stage I hypertension	0.0255551	0.347125	507.247	0.0736193	1
(Set 1 CHAB+LHAD) - (Set 3 RD+HLP)	stage I hypertension	-0.244263	0.341536	507.129	-0.715188	1
(Set 1 CHAB+LHAD) - (BV SS+CHAD)	stage I hypertension
(Set 1 CHAB+LHAD) - (Set 1 SS+CHAD)	stage I hypertension	-0.11686	0.353438	507.419	-0.330639	1
(Set 1 CHAB+LHAD) - (Set 2 SS+CHAD)	stage I hypertension	0.0461355	0.347166	507.269	0.132892	1
(Set 1 CHAB+LHAD) - (Set 3 SS+CHAD)	stage I hypertension	-0.364532	0.347125	507.247	-1.05015	1
(Set 2 CHAB+LHAD) - (Set 3 CHAB+LHAD)	stage I hypertension	0.106539	0.352433	507.137	0.302297	1
(Set 2 CHAB+LHAD) - (BV RD+HLP)	stage I hypertension
(Set 2 CHAB+LHAD) - (Set 1 RD+HLP)	stage I hypertension	0.246057	0.353436	507.417	0.696186	1
(Set 2 CHAB+LHAD) - (Set 2 RD+HLP)	stage I hypertension	0.282648	0.353436	507.417	0.799715	1
(Set 2 CHAB+LHAD) - (Set 3 RD+HLP)	stage I hypertension	0.0128301	0.347877	507.287	0.0368811	1
(Set 2 CHAB+LHAD) - (BV SS+CHAD)	stage I hypertension
(Set 2 CHAB+LHAD) - (Set 1 SS+CHAD)	stage I hypertension	0.140233	0.358572	507.263	0.391086	1
(Set 2 CHAB+LHAD) - (Set 2 SS+CHAD)	stage I hypertension	0.303228	0.353483	507.442	0.857831	1
(Set 2 CHAB+LHAD) - (Set 3 SS+CHAD)	stage I hypertension	-0.107439	0.353436	507.417	-0.303985	1
(Set 3 CHAB+LHAD) - (BV RD+HLP)	stage I hypertension
(Set 3 CHAB+LHAD) - (Set 1 RD+HLP)	stage I hypertension	0.139518	0.347174	507.275	0.401867	1
(Set 3 CHAB+LHAD) - (Set 2 RD+HLP)	stage I hypertension	0.176109	0.347174	507.275	0.507264	1
(Set 3 CHAB+LHAD) - (Set 3 RD+HLP)	stage I hypertension	-0.0937092	0.341579	507.154	-0.274341	1
(Set 3 CHAB+LHAD) - (BV SS+CHAD)	stage I hypertension
(Set 3 CHAB+LHAD) - (Set 1 SS+CHAD)	stage I hypertension	0.0336934	0.352393	507.116	0.095613	1
(Set 3 CHAB+LHAD) - (Set 2 SS+CHAD)	stage I hypertension	0.196689	0.347215	507.298	0.566476	1
(Set 3 CHAB+LHAD) - (Set 3 SS+CHAD)	stage I hypertension	-0.213979	0.347174	507.275	-0.616345	1
(BV RD+HLP) - (Set 1 RD+HLP)	stage I hypertension
(BV RD+HLP) - (Set 2 RD+HLP)	stage I hypertension
(BV RD+HLP) - (Set 3 RD+HLP)	stage I hypertension
(BV RD+HLP) - (BV SS+CHAD)	stage I hypertension
(BV RD+HLP) - (Set 1 SS+CHAD)	stage I hypertension
(BV RD+HLP) - (Set 2 SS+CHAD)	stage I hypertension
(BV RD+HLP) - (Set 3 SS+CHAD)	stage I hypertension
(Set 1 RD+HLP) - (Set 2 RD+HLP)	stage I hypertension	0.0365909	0.347085	507.225	0.105423	1
(Set 1 RD+HLP) - (Set 3 RD+HLP)	stage I hypertension	-0.233227	0.3415	507.11	-0.682948	1
(Set 1 RD+HLP) - (BV SS+CHAD)	stage I hypertension
(Set 1 RD+HLP) - (Set 1 SS+CHAD)	stage I hypertension	-0.105824	0.353397	507.397	-0.299449	1
(Set 1 RD+HLP) - (Set 2 SS+CHAD)	stage I hypertension	0.0571712	0.347125	507.247	0.164699	1
(Set 1 RD+HLP) - (Set 3 SS+CHAD)	stage I hypertension	-0.353496	0.347085	507.225	-1.01847	1
(Set 2 RD+HLP) - (Set 3 RD+HLP)	stage I hypertension	-0.269818	0.3415	507.11	-0.790095	1
(Set 2 RD+HLP) - (BV SS+CHAD)	stage I hypertension
(Set 2 RD+HLP) - (Set 1 SS+CHAD)	stage I hypertension	-0.142415	0.353397	507.397	-0.402989	1
(Set 2 RD+HLP) - (Set 2 SS+CHAD)	stage I hypertension	0.0205804	0.347125	507.247	0.0592881	1
(Set 2 RD+HLP) - (Set 3 SS+CHAD)	stage I hypertension	-0.390087	0.347085	507.225	-1.1239	1
(Set 3 RD+HLP) - (BV SS+CHAD)	stage I hypertension
(Set 3 RD+HLP) - (Set 1 SS+CHAD)	stage I hypertension	0.127403	0.347842	507.269	0.366265	1
(Set 3 RD+HLP) - (Set 2 SS+CHAD)	stage I hypertension	0.290398	0.341537	507.129	0.85027	1
(Set 3 RD+HLP) - (Set 3 SS+CHAD)	stage I hypertension	-0.120269	0.3415	507.11	-0.352179	1
(BV SS+CHAD) - (Set 1 SS+CHAD)	stage I hypertension
(BV SS+CHAD) - (Set 2 SS+CHAD)	stage I hypertension
(BV SS+CHAD) - (Set 3 SS+CHAD)	stage I hypertension
(Set 1 SS+CHAD) - (Set 2 SS+CHAD)	stage I hypertension	0.162996	0.353443	507.422	0.461165	1
(Set 1 SS+CHAD) - (Set 3 SS+CHAD)	stage I hypertension	-0.247672	0.353397	507.397	-0.700832	1
(Set 2 SS+CHAD) - (Set 3 SS+CHAD)	stage I hypertension	-0.410668	0.347125	507.247	-1.18305	1
