# Supplementary material for: Blood pressure changes during different methods of resistance training in normotensive and stage 1 hypertensive individuals: a repeated measures cross-sectional study
Source: BMC Sports Sci Med Rehabil. 2025 Mar 14;17:49. doi: 10.1186/s13102-025-01097-3 (PMC11907854; doi:10.1186/s13102-025-01097-3)
Supplement: Supplementary file 3 — Supplementary Material 3 [file 13102_2025_1097_MOESM3_ESM.xlsx]

## Sheet: ANOVA Sys
Sum Sq	Mean Sq	NumDF	DenDF	F value	Pr(>F)	Term
11630.4	2907.6	4	180	35.9993	4.35102e-22	Set
1285.74	1285.74	1	45.7295	15.9189	0.000236695	Group
239.803	59.9507	4	180	0.742255	0.564358	Set:Group
						Exercise
						Set:Exercise
						Exercise:Group
						Set:Exercise:Group

## Sheet: Posthoc Sys
Comparison	Group	Estimate	SE	df	t-value	p-value
normotension	Set 1 AEROBIC - Set 2 AEROBIC	1.53333	2.32046	180	0.660787	1
normotension	Set 1 AEROBIC - Set 3 AEROBIC	3.3	2.32046	180	1.42213	1
normotension	Set 1 AEROBIC - Set 4 AEROBIC	6.96667	2.32046	180	3.00227	0.030607
normotension	Set 1 AEROBIC - BV Baseline Values	18	2.32046	180	7.75707	6.23569e-12
normotension	Set 2 AEROBIC - Set 3 AEROBIC	1.76667	2.32046	180	0.761342	1
normotension	Set 2 AEROBIC - Set 4 AEROBIC	5.43333	2.32046	180	2.34149	0.203016
normotension	Set 2 AEROBIC - BV Baseline Values	16.4667	2.32046	180	7.09628	2.84498e-10
normotension	Set 3 AEROBIC - Set 4 AEROBIC	3.66667	2.32046	180	1.58014	1
normotension	Set 3 AEROBIC - BV Baseline Values	14.7	2.32046	180	6.33494	1.84635e-08
normotension	Set 4 AEROBIC - BV Baseline Values	11.0333	2.32046	180	4.7548	4.05534e-05
stage I hypertension	Set 1 AEROBIC - Set 2 AEROBIC	3.52941	3.08256	180	1.14496	1
stage I hypertension	Set 1 AEROBIC - Set 3 AEROBIC	3.17647	3.08256	180	1.03047	1
stage I hypertension	Set 1 AEROBIC - Set 4 AEROBIC	6.70588	3.08256	180	2.17543	0.309016
stage I hypertension	Set 1 AEROBIC - BV Baseline Values	23.2353	3.08256	180	7.53767	2.25871e-11
stage I hypertension	Set 2 AEROBIC - Set 3 AEROBIC	-0.352941	3.08256	180	-0.114496	1
stage I hypertension	Set 2 AEROBIC - Set 4 AEROBIC	3.17647	3.08256	180	1.03047	1
stage I hypertension	Set 2 AEROBIC - BV Baseline Values	19.7059	3.08256	180	6.39271	1.35811e-08
stage I hypertension	Set 3 AEROBIC - Set 4 AEROBIC	3.52941	3.08256	180	1.14496	1
stage I hypertension	Set 3 AEROBIC - BV Baseline Values	20.0588	3.08256	180	6.50721	7.35343e-09
stage I hypertension	Set 4 AEROBIC - BV Baseline Values	16.5294	3.08256	180	5.36224	2.49913e-06

## Sheet: ANOVA Dia
Sum Sq	Mean Sq	NumDF	DenDF	F value	Pr(>F)	Term
252.737	63.1842	4	180	2.57241	0.0394046	Set
338.329	338.329	1	45.7661	13.7744	0.000557225	Group
31.8856	7.97139	4	180	0.324539	0.861264	Set:Group
						Exercise
						Set:Exercise
						Exercise:Group
						Set:Exercise:Group

## Sheet: Posthoc Dia
Comparison	Group	Estimate	SE	df	t-value	p-value
normotension	Set 1 AEROBIC - Set 2 AEROBIC	1.73333	1.27964	180	1.35455	1
normotension	Set 1 AEROBIC - Set 3 AEROBIC	0.233333	1.27964	180	0.182343	1
normotension	Set 1 AEROBIC - Set 4 AEROBIC	2.8	1.27964	180	2.18811	0.299493
normotension	Set 1 AEROBIC - BV Baseline Values	3	1.27964	180	2.34441	0.20148
normotension	Set 2 AEROBIC - Set 3 AEROBIC	-1.5	1.27964	180	-1.1722	1
normotension	Set 2 AEROBIC - Set 4 AEROBIC	1.06667	1.27964	180	0.833567	1
normotension	Set 2 AEROBIC - BV Baseline Values	1.26667	1.27964	180	0.989861	1
normotension	Set 3 AEROBIC - Set 4 AEROBIC	2.56667	1.27964	180	2.00577	0.463782
normotension	Set 3 AEROBIC - BV Baseline Values	2.76667	1.27964	180	2.16207	0.319331
normotension	Set 4 AEROBIC - BV Baseline Values	0.2	1.27964	180	0.156294	1
stage I hypertension	Set 1 AEROBIC - Set 2 AEROBIC	-0.235294	1.6999	180	-0.138416	1
stage I hypertension	Set 1 AEROBIC - Set 3 AEROBIC	-1.47059	1.6999	180	-0.865101	1
stage I hypertension	Set 1 AEROBIC - Set 4 AEROBIC	0.647059	1.6999	180	0.380645	1
stage I hypertension	Set 1 AEROBIC - BV Baseline Values	1.64706	1.6999	180	0.968913	1
stage I hypertension	Set 2 AEROBIC - Set 3 AEROBIC	-1.23529	1.6999	180	-0.726685	1
stage I hypertension	Set 2 AEROBIC - Set 4 AEROBIC	0.882353	1.6999	180	0.519061	1
stage I hypertension	Set 2 AEROBIC - BV Baseline Values	1.88235	1.6999	180	1.10733	1
stage I hypertension	Set 3 AEROBIC - Set 4 AEROBIC	2.11765	1.6999	180	1.24575	1
stage I hypertension	Set 3 AEROBIC - BV Baseline Values	3.11765	1.6999	180	1.83401	0.68303
stage I hypertension	Set 4 AEROBIC - BV Baseline Values	1	1.6999	180	0.588269	1

## Sheet: ANOVA PWVao
Sum Sq	Mean Sq	NumDF	DenDF	F value	Pr(>F)	Term
17.899	4.47475	4	168.948	2.255	0.0652497	Set
14.3494	14.3494	1	45.5076	7.23123	0.00997863	Group
9.42454	2.35613	4	168.948	1.18735	0.318207	Set:Group
						Exercise
						Set:Exercise
						Exercise:Group
						Set:Exercise:Group

## Sheet: Posthoc PWVao
Comparison	Group	Estimate	SE	df	t-value	p-value
normotension	Set 1 AEROBIC - Set 2 AEROBIC	0.598361	0.367782	169.986	1.62694	1
normotension	Set 1 AEROBIC - Set 3 AEROBIC	-0.20813	0.385092	171.497	-0.540469	1
normotension	Set 1 AEROBIC - Set 4 AEROBIC	1.03974	0.367782	169.986	2.82705	0.0526182
normotension	Set 1 AEROBIC - BV Baseline Values	0.696667	0.363719	169.079	1.9154	0.571293
normotension	Set 2 AEROBIC - Set 3 AEROBIC	-0.806491	0.38715	170.654	-2.08315	0.387283
normotension	Set 2 AEROBIC - Set 4 AEROBIC	0.441379	0.369936	169.079	1.19312	1
normotension	Set 2 AEROBIC - BV Baseline Values	0.0983056	0.367782	169.986	0.267293	1
normotension	Set 3 AEROBIC - Set 4 AEROBIC	1.24787	0.38715	170.654	3.22322	0.0151865
normotension	Set 3 AEROBIC - BV Baseline Values	0.904797	0.385092	171.497	2.34956	0.19934
normotension	Set 4 AEROBIC - BV Baseline Values	-0.343074	0.367782	169.986	-0.932817	1
stage I hypertension	Set 1 AEROBIC - Set 2 AEROBIC	-0.354777	0.501988	170.421	-0.706744	1
stage I hypertension	Set 1 AEROBIC - Set 3 AEROBIC	-0.309125	0.510994	171.195	-0.60495	1
stage I hypertension	Set 1 AEROBIC - Set 4 AEROBIC	-0.0117803	0.510994	171.195	-0.0230536	1
stage I hypertension	Set 1 AEROBIC - BV Baseline Values	0.309929	0.501988	170.421	0.617403	1
stage I hypertension	Set 2 AEROBIC - Set 3 AEROBIC	0.0456516	0.49208	169.733	0.0927727	1
stage I hypertension	Set 2 AEROBIC - Set 4 AEROBIC	0.342997	0.49208	169.733	0.697035	1
stage I hypertension	Set 2 AEROBIC - BV Baseline Values	0.664706	0.483172	169.079	1.37571	1
stage I hypertension	Set 3 AEROBIC - Set 4 AEROBIC	0.297345	0.501031	170.442	0.593467	1
stage I hypertension	Set 3 AEROBIC - BV Baseline Values	0.619054	0.49208	169.733	1.25804	1
stage I hypertension	Set 4 AEROBIC - BV Baseline Values	0.321709	0.49208	169.733	0.653774	1
