# Supplementary material for: Blood pressure changes during different methods of resistance training in normotensive and stage 1 hypertensive individuals: a repeated measures cross-sectional study
Source: BMC Sports Sci Med Rehabil. 2025 Mar 14;17:49. doi: 10.1186/s13102-025-01097-3 (PMC11907854; doi:10.1186/s13102-025-01097-3)
Supplement: Supplementary file 4 — Supplementary Material 4 [file 13102_2025_1097_MOESM4_ESM.xlsx]

## Sheet: ANOVA Sys
Sum Sq	Mean Sq	NumDF	DenDF	F value	Pr(>F)	Term
2714.81	904.937	3	540	16.4677	2.97763e-10	Set
2759.43	919.81	3	540	16.7384	2.06805e-10	Exercise
1655.05	1655.05	1	45.3295	30.1181	1.74973e-06	Group
201.527	33.5879	6	540	0.61122	0.721442	Set:Exercise
555.195	185.065	3	540	3.36775	0.0184042	Set:Group
149.783	49.9277	3	540	0.908566	0.43661	Exercise:Group
312.917	52.1529	6	540	0.94906	0.459328	Set:Exercise:Group

## Sheet: Posthoc Sys
Comparison	Group	Estimate	SE	df	t-value	p-value
BV Baseline values - Set 1 Baseline values	normotension
BV Baseline values - Set 2 Baseline values	normotension
BV Baseline values - Set 3 Baseline values	normotension
BV Baseline values - (BV BCS+SVC)	normotension
BV Baseline values - (Set 1 BCS+SVC)	normotension	-10	1.91402	540	-5.2246	1.94746e-05
BV Baseline values - (Set 2 BCS+SVC)	normotension	-8.2	1.91402	540	-4.28417	0.00169394
BV Baseline values - (Set 3 BCS+SVC)	normotension	-10.4333	1.91402	540	-5.451	5.95055e-06
BV Baseline values - (BV LP+SR)	normotension
BV Baseline values - (Set 1 LP+SR)	normotension	-8.7	1.91402	540	-4.5454	0.00052823
BV Baseline values - (Set 2 LP+SR)	normotension	-9.86667	1.91402	540	-5.15494	2.781e-05
BV Baseline values - (Set 3 LP+SR)	normotension	-8.26667	1.91402	540	-4.319	0.00145509
BV Baseline values - (BV SPD+CP)	normotension
BV Baseline values - (Set 1 SPD+CP)	normotension	-4.73333	1.91402	540	-2.47298	1
BV Baseline values - (Set 2 SPD+CP)	normotension	-8.1	1.91402	540	-4.23193	0.00212355
BV Baseline values - (Set 3 SPD+CP)	normotension	-7.33333	1.91402	540	-3.83137	0.0111075
BV Baseline values - (BV TE+FP)	normotension
BV Baseline values - (Set 1 TE+FP)	normotension	-5	1.91402	540	-2.6123	0.721025
BV Baseline values - (Set 2 TE+FP)	normotension	-4.96667	1.91402	540	-2.59488	0.758117
BV Baseline values - (Set 3 TE+FP)	normotension	-4.83333	1.91402	540	-2.52522	0.924112
Set 1 Baseline values - Set 2 Baseline values	normotension
Set 1 Baseline values - Set 3 Baseline values	normotension
Set 1 Baseline values - (BV BCS+SVC)	normotension
Set 1 Baseline values - (Set 1 BCS+SVC)	normotension
Set 1 Baseline values - (Set 2 BCS+SVC)	normotension
Set 1 Baseline values - (Set 3 BCS+SVC)	normotension
Set 1 Baseline values - (BV LP+SR)	normotension
Set 1 Baseline values - (Set 1 LP+SR)	normotension
Set 1 Baseline values - (Set 2 LP+SR)	normotension
Set 1 Baseline values - (Set 3 LP+SR)	normotension
Set 1 Baseline values - (BV SPD+CP)	normotension
Set 1 Baseline values - (Set 1 SPD+CP)	normotension
Set 1 Baseline values - (Set 2 SPD+CP)	normotension
Set 1 Baseline values - (Set 3 SPD+CP)	normotension
Set 1 Baseline values - (BV TE+FP)	normotension
Set 1 Baseline values - (Set 1 TE+FP)	normotension
Set 1 Baseline values - (Set 2 TE+FP)	normotension
Set 1 Baseline values - (Set 3 TE+FP)	normotension
Set 2 Baseline values - Set 3 Baseline values	normotension
Set 2 Baseline values - (BV BCS+SVC)	normotension
Set 2 Baseline values - (Set 1 BCS+SVC)	normotension
Set 2 Baseline values - (Set 2 BCS+SVC)	normotension
Set 2 Baseline values - (Set 3 BCS+SVC)	normotension
Set 2 Baseline values - (BV LP+SR)	normotension
Set 2 Baseline values - (Set 1 LP+SR)	normotension
Set 2 Baseline values - (Set 2 LP+SR)	normotension
Set 2 Baseline values - (Set 3 LP+SR)	normotension
Set 2 Baseline values - (BV SPD+CP)	normotension
Set 2 Baseline values - (Set 1 SPD+CP)	normotension
Set 2 Baseline values - (Set 2 SPD+CP)	normotension
Set 2 Baseline values - (Set 3 SPD+CP)	normotension
Set 2 Baseline values - (BV TE+FP)	normotension
Set 2 Baseline values - (Set 1 TE+FP)	normotension
Set 2 Baseline values - (Set 2 TE+FP)	normotension
Set 2 Baseline values - (Set 3 TE+FP)	normotension
Set 3 Baseline values - (BV BCS+SVC)	normotension
Set 3 Baseline values - (Set 1 BCS+SVC)	normotension
Set 3 Baseline values - (Set 2 BCS+SVC)	normotension
Set 3 Baseline values - (Set 3 BCS+SVC)	normotension
Set 3 Baseline values - (BV LP+SR)	normotension
Set 3 Baseline values - (Set 1 LP+SR)	normotension
Set 3 Baseline values - (Set 2 LP+SR)	normotension
Set 3 Baseline values - (Set 3 LP+SR)	normotension
Set 3 Baseline values - (BV SPD+CP)	normotension
Set 3 Baseline values - (Set 1 SPD+CP)	normotension
Set 3 Baseline values - (Set 2 SPD+CP)	normotension
Set 3 Baseline values - (Set 3 SPD+CP)	normotension
Set 3 Baseline values - (BV TE+FP)	normotension
Set 3 Baseline values - (Set 1 TE+FP)	normotension
Set 3 Baseline values - (Set 2 TE+FP)	normotension
Set 3 Baseline values - (Set 3 TE+FP)	normotension
(BV BCS+SVC) - (Set 1 BCS+SVC)	normotension
(BV BCS+SVC) - (Set 2 BCS+SVC)	normotension
(BV BCS+SVC) - (Set 3 BCS+SVC)	normotension
(BV BCS+SVC) - (BV LP+SR)	normotension
(BV BCS+SVC) - (Set 1 LP+SR)	normotension
(BV BCS+SVC) - (Set 2 LP+SR)	normotension
(BV BCS+SVC) - (Set 3 LP+SR)	normotension
(BV BCS+SVC) - (BV SPD+CP)	normotension
(BV BCS+SVC) - (Set 1 SPD+CP)	normotension
(BV BCS+SVC) - (Set 2 SPD+CP)	normotension
(BV BCS+SVC) - (Set 3 SPD+CP)	normotension
(BV BCS+SVC) - (BV TE+FP)	normotension
(BV BCS+SVC) - (Set 1 TE+FP)	normotension
(BV BCS+SVC) - (Set 2 TE+FP)	normotension
(BV BCS+SVC) - (Set 3 TE+FP)	normotension
(Set 1 BCS+SVC) - (Set 2 BCS+SVC)	normotension	1.8	1.91402	540	0.940428	1
(Set 1 BCS+SVC) - (Set 3 BCS+SVC)	normotension	-0.433333	1.91402	540	-0.226399	1
(Set 1 BCS+SVC) - (BV LP+SR)	normotension
(Set 1 BCS+SVC) - (Set 1 LP+SR)	normotension	1.3	1.91402	540	0.679198	1
(Set 1 BCS+SVC) - (Set 2 LP+SR)	normotension	0.133333	1.91402	540	0.0696613	1
(Set 1 BCS+SVC) - (Set 3 LP+SR)	normotension	1.73333	1.91402	540	0.905597	1
(Set 1 BCS+SVC) - (BV SPD+CP)	normotension
(Set 1 BCS+SVC) - (Set 1 SPD+CP)	normotension	5.26667	1.91402	540	2.75162	0.478086
(Set 1 BCS+SVC) - (Set 2 SPD+CP)	normotension	1.9	1.91402	540	0.992674	1
(Set 1 BCS+SVC) - (Set 3 SPD+CP)	normotension	2.66667	1.91402	540	1.39323	1
(Set 1 BCS+SVC) - (BV TE+FP)	normotension
(Set 1 BCS+SVC) - (Set 1 TE+FP)	normotension	5	1.91402	540	2.6123	0.721025
(Set 1 BCS+SVC) - (Set 2 TE+FP)	normotension	5.03333	1.91402	540	2.62972	0.685566
(Set 1 BCS+SVC) - (Set 3 TE+FP)	normotension	5.16667	1.91402	540	2.69938	0.558843
(Set 2 BCS+SVC) - (Set 3 BCS+SVC)	normotension	-2.23333	1.91402	540	-1.16683	1
(Set 2 BCS+SVC) - (BV LP+SR)	normotension
(Set 2 BCS+SVC) - (Set 1 LP+SR)	normotension	-0.5	1.91402	540	-0.26123	1
(Set 2 BCS+SVC) - (Set 2 LP+SR)	normotension	-1.66667	1.91402	540	-0.870767	1
(Set 2 BCS+SVC) - (Set 3 LP+SR)	normotension	-0.0666667	1.91402	540	-0.0348307	1
(Set 2 BCS+SVC) - (BV SPD+CP)	normotension
(Set 2 BCS+SVC) - (Set 1 SPD+CP)	normotension	3.46667	1.91402	540	1.81119	1
(Set 2 BCS+SVC) - (Set 2 SPD+CP)	normotension	0.1	1.91402	540	0.052246	1
(Set 2 BCS+SVC) - (Set 3 SPD+CP)	normotension	0.866667	1.91402	540	0.452799	1
(Set 2 BCS+SVC) - (BV TE+FP)	normotension
(Set 2 BCS+SVC) - (Set 1 TE+FP)	normotension	3.2	1.91402	540	1.67187	1
(Set 2 BCS+SVC) - (Set 2 TE+FP)	normotension	3.23333	1.91402	540	1.68929	1
(Set 2 BCS+SVC) - (Set 3 TE+FP)	normotension	3.36667	1.91402	540	1.75895	1
(Set 3 BCS+SVC) - (BV LP+SR)	normotension
(Set 3 BCS+SVC) - (Set 1 LP+SR)	normotension	1.73333	1.91402	540	0.905597	1
(Set 3 BCS+SVC) - (Set 2 LP+SR)	normotension	0.566667	1.91402	540	0.296061	1
(Set 3 BCS+SVC) - (Set 3 LP+SR)	normotension	2.16667	1.91402	540	1.132	1
(Set 3 BCS+SVC) - (BV SPD+CP)	normotension
(Set 3 BCS+SVC) - (Set 1 SPD+CP)	normotension	5.7	1.91402	540	2.97802	0.236452
(Set 3 BCS+SVC) - (Set 2 SPD+CP)	normotension	2.33333	1.91402	540	1.21907	1
(Set 3 BCS+SVC) - (Set 3 SPD+CP)	normotension	3.1	1.91402	540	1.61963	1
(Set 3 BCS+SVC) - (BV TE+FP)	normotension
(Set 3 BCS+SVC) - (Set 1 TE+FP)	normotension	5.43333	1.91402	540	2.8387	0.366623
(Set 3 BCS+SVC) - (Set 2 TE+FP)	normotension	5.46667	1.91402	540	2.85611	0.347388
(Set 3 BCS+SVC) - (Set 3 TE+FP)	normotension	5.6	1.91402	540	2.92578	0.27928
(BV LP+SR) - (Set 1 LP+SR)	normotension
(BV LP+SR) - (Set 2 LP+SR)	normotension
(BV LP+SR) - (Set 3 LP+SR)	normotension
(BV LP+SR) - (BV SPD+CP)	normotension
(BV LP+SR) - (Set 1 SPD+CP)	normotension
(BV LP+SR) - (Set 2 SPD+CP)	normotension
(BV LP+SR) - (Set 3 SPD+CP)	normotension
(BV LP+SR) - (BV TE+FP)	normotension
(BV LP+SR) - (Set 1 TE+FP)	normotension
(BV LP+SR) - (Set 2 TE+FP)	normotension
(BV LP+SR) - (Set 3 TE+FP)	normotension
(Set 1 LP+SR) - (Set 2 LP+SR)	normotension	-1.16667	1.91402	540	-0.609537	1
(Set 1 LP+SR) - (Set 3 LP+SR)	normotension	0.433333	1.91402	540	0.226399	1
(Set 1 LP+SR) - (BV SPD+CP)	normotension
(Set 1 LP+SR) - (Set 1 SPD+CP)	normotension	3.96667	1.91402	540	2.07242	1
(Set 1 LP+SR) - (Set 2 SPD+CP)	normotension	0.6	1.91402	540	0.313476	1
(Set 1 LP+SR) - (Set 3 SPD+CP)	normotension	1.36667	1.91402	540	0.714029	1
(Set 1 LP+SR) - (BV TE+FP)	normotension
(Set 1 LP+SR) - (Set 1 TE+FP)	normotension	3.7	1.91402	540	1.9331	1
(Set 1 LP+SR) - (Set 2 TE+FP)	normotension	3.73333	1.91402	540	1.95052	1
(Set 1 LP+SR) - (Set 3 TE+FP)	normotension	3.86667	1.91402	540	2.02018	1
(Set 2 LP+SR) - (Set 3 LP+SR)	normotension	1.6	1.91402	540	0.835936	1
(Set 2 LP+SR) - (BV SPD+CP)	normotension
(Set 2 LP+SR) - (Set 1 SPD+CP)	normotension	5.13333	1.91402	540	2.68196	0.588373
(Set 2 LP+SR) - (Set 2 SPD+CP)	normotension	1.76667	1.91402	540	0.923013	1
(Set 2 LP+SR) - (Set 3 SPD+CP)	normotension	2.53333	1.91402	540	1.32357	1
(Set 2 LP+SR) - (BV TE+FP)	normotension
(Set 2 LP+SR) - (Set 1 TE+FP)	normotension	4.86667	1.91402	540	2.54264	0.879834
(Set 2 LP+SR) - (Set 2 TE+FP)	normotension	4.9	1.91402	540	2.56005	0.837454
(Set 2 LP+SR) - (Set 3 TE+FP)	normotension	5.03333	1.91402	540	2.62972	0.685566
(Set 3 LP+SR) - (BV SPD+CP)	normotension
(Set 3 LP+SR) - (Set 1 SPD+CP)	normotension	3.53333	1.91402	540	1.84603	1
(Set 3 LP+SR) - (Set 2 SPD+CP)	normotension	0.166667	1.91402	540	0.0870767	1
(Set 3 LP+SR) - (Set 3 SPD+CP)	normotension	0.933333	1.91402	540	0.487629	1
(Set 3 LP+SR) - (BV TE+FP)	normotension
(Set 3 LP+SR) - (Set 1 TE+FP)	normotension	3.26667	1.91402	540	1.7067	1
(Set 3 LP+SR) - (Set 2 TE+FP)	normotension	3.3	1.91402	540	1.72412	1
(Set 3 LP+SR) - (Set 3 TE+FP)	normotension	3.43333	1.91402	540	1.79378	1
(BV SPD+CP) - (Set 1 SPD+CP)	normotension
(BV SPD+CP) - (Set 2 SPD+CP)	normotension
(BV SPD+CP) - (Set 3 SPD+CP)	normotension
(BV SPD+CP) - (BV TE+FP)	normotension
(BV SPD+CP) - (Set 1 TE+FP)	normotension
(BV SPD+CP) - (Set 2 TE+FP)	normotension
(BV SPD+CP) - (Set 3 TE+FP)	normotension
(Set 1 SPD+CP) - (Set 2 SPD+CP)	normotension	-3.36667	1.91402	540	-1.75895	1
(Set 1 SPD+CP) - (Set 3 SPD+CP)	normotension	-2.6	1.91402	540	-1.3584	1
(Set 1 SPD+CP) - (BV TE+FP)	normotension
(Set 1 SPD+CP) - (Set 1 TE+FP)	normotension	-0.266667	1.91402	540	-0.139323	1
(Set 1 SPD+CP) - (Set 2 TE+FP)	normotension	-0.233333	1.91402	540	-0.121907	1
(Set 1 SPD+CP) - (Set 3 TE+FP)	normotension	-0.1	1.91402	540	-0.052246	1
(Set 2 SPD+CP) - (Set 3 SPD+CP)	normotension	0.766667	1.91402	540	0.400553	1
(Set 2 SPD+CP) - (BV TE+FP)	normotension
(Set 2 SPD+CP) - (Set 1 TE+FP)	normotension	3.1	1.91402	540	1.61963	1
(Set 2 SPD+CP) - (Set 2 TE+FP)	normotension	3.13333	1.91402	540	1.63704	1
(Set 2 SPD+CP) - (Set 3 TE+FP)	normotension	3.26667	1.91402	540	1.7067	1
(Set 3 SPD+CP) - (BV TE+FP)	normotension
(Set 3 SPD+CP) - (Set 1 TE+FP)	normotension	2.33333	1.91402	540	1.21907	1
(Set 3 SPD+CP) - (Set 2 TE+FP)	normotension	2.36667	1.91402	540	1.23649	1
(Set 3 SPD+CP) - (Set 3 TE+FP)	normotension	2.5	1.91402	540	1.30615	1
(BV TE+FP) - (Set 1 TE+FP)	normotension
(BV TE+FP) - (Set 2 TE+FP)	normotension
(BV TE+FP) - (Set 3 TE+FP)	normotension
(Set 1 TE+FP) - (Set 2 TE+FP)	normotension	0.0333333	1.91402	540	0.0174153	1
(Set 1 TE+FP) - (Set 3 TE+FP)	normotension	0.166667	1.91402	540	0.0870767	1
(Set 2 TE+FP) - (Set 3 TE+FP)	normotension	0.133333	1.91402	540	0.0696613	1
BV Baseline values - Set 1 Baseline values	stage I hypertension
BV Baseline values - Set 2 Baseline values	stage I hypertension
BV Baseline values - Set 3 Baseline values	stage I hypertension
BV Baseline values - (BV BCS+SVC)	stage I hypertension
BV Baseline values - (Set 1 BCS+SVC)	stage I hypertension	-18.2941	2.54263	540	-7.19496	1.63764e-10
BV Baseline values - (Set 2 BCS+SVC)	stage I hypertension	-19.1765	2.54263	540	-7.54198	1.53927e-11
BV Baseline values - (Set 3 BCS+SVC)	stage I hypertension	-18.2941	2.54263	540	-7.19496	1.63764e-10
BV Baseline values - (BV LP+SR)	stage I hypertension
BV Baseline values - (Set 1 LP+SR)	stage I hypertension	-14.5294	2.54263	540	-5.71433	1.42149e-06
BV Baseline values - (Set 2 LP+SR)	stage I hypertension	-20	2.54263	540	-7.86587	1.56717e-12
BV Baseline values - (Set 3 LP+SR)	stage I hypertension	-20.8235	2.54263	540	-8.18976	1.48313e-13
BV Baseline values - (BV SPD+CP)	stage I hypertension
BV Baseline values - (Set 1 SPD+CP)	stage I hypertension	-12.6471	2.54263	540	-4.97401	6.88489e-05
BV Baseline values - (Set 2 SPD+CP)	stage I hypertension	-12.8824	2.54263	540	-5.06655	4.34529e-05
BV Baseline values - (Set 3 SPD+CP)	stage I hypertension	-15.4706	2.54263	540	-6.08448	1.72825e-07
BV Baseline values - (BV TE+FP)	stage I hypertension
BV Baseline values - (Set 1 TE+FP)	stage I hypertension	-11.1176	2.54263	540	-4.3725	0.0011498
BV Baseline values - (Set 2 TE+FP)	stage I hypertension	-12.7059	2.54263	540	-4.99714	6.14071e-05
BV Baseline values - (Set 3 TE+FP)	stage I hypertension	-13.2353	2.54263	540	-5.20536	2.14974e-05
Set 1 Baseline values - Set 2 Baseline values	stage I hypertension
Set 1 Baseline values - Set 3 Baseline values	stage I hypertension
Set 1 Baseline values - (BV BCS+SVC)	stage I hypertension
Set 1 Baseline values - (Set 1 BCS+SVC)	stage I hypertension
Set 1 Baseline values - (Set 2 BCS+SVC)	stage I hypertension
Set 1 Baseline values - (Set 3 BCS+SVC)	stage I hypertension
Set 1 Baseline values - (BV LP+SR)	stage I hypertension
Set 1 Baseline values - (Set 1 LP+SR)	stage I hypertension
Set 1 Baseline values - (Set 2 LP+SR)	stage I hypertension
Set 1 Baseline values - (Set 3 LP+SR)	stage I hypertension
Set 1 Baseline values - (BV SPD+CP)	stage I hypertension
Set 1 Baseline values - (Set 1 SPD+CP)	stage I hypertension
Set 1 Baseline values - (Set 2 SPD+CP)	stage I hypertension
Set 1 Baseline values - (Set 3 SPD+CP)	stage I hypertension
Set 1 Baseline values - (BV TE+FP)	stage I hypertension
Set 1 Baseline values - (Set 1 TE+FP)	stage I hypertension
Set 1 Baseline values - (Set 2 TE+FP)	stage I hypertension
Set 1 Baseline values - (Set 3 TE+FP)	stage I hypertension
Set 2 Baseline values - Set 3 Baseline values	stage I hypertension
Set 2 Baseline values - (BV BCS+SVC)	stage I hypertension
Set 2 Baseline values - (Set 1 BCS+SVC)	stage I hypertension
Set 2 Baseline values - (Set 2 BCS+SVC)	stage I hypertension
Set 2 Baseline values - (Set 3 BCS+SVC)	stage I hypertension
Set 2 Baseline values - (BV LP+SR)	stage I hypertension
Set 2 Baseline values - (Set 1 LP+SR)	stage I hypertension
Set 2 Baseline values - (Set 2 LP+SR)	stage I hypertension
Set 2 Baseline values - (Set 3 LP+SR)	stage I hypertension
Set 2 Baseline values - (BV SPD+CP)	stage I hypertension
Set 2 Baseline values - (Set 1 SPD+CP)	stage I hypertension
Set 2 Baseline values - (Set 2 SPD+CP)	stage I hypertension
Set 2 Baseline values - (Set 3 SPD+CP)	stage I hypertension
Set 2 Baseline values - (BV TE+FP)	stage I hypertension
Set 2 Baseline values - (Set 1 TE+FP)	stage I hypertension
Set 2 Baseline values - (Set 2 TE+FP)	stage I hypertension
Set 2 Baseline values - (Set 3 TE+FP)	stage I hypertension
Set 3 Baseline values - (BV BCS+SVC)	stage I hypertension
Set 3 Baseline values - (Set 1 BCS+SVC)	stage I hypertension
Set 3 Baseline values - (Set 2 BCS+SVC)	stage I hypertension
Set 3 Baseline values - (Set 3 BCS+SVC)	stage I hypertension
Set 3 Baseline values - (BV LP+SR)	stage I hypertension
Set 3 Baseline values - (Set 1 LP+SR)	stage I hypertension
Set 3 Baseline values - (Set 2 LP+SR)	stage I hypertension
Set 3 Baseline values - (Set 3 LP+SR)	stage I hypertension
Set 3 Baseline values - (BV SPD+CP)	stage I hypertension
Set 3 Baseline values - (Set 1 SPD+CP)	stage I hypertension
Set 3 Baseline values - (Set 2 SPD+CP)	stage I hypertension
Set 3 Baseline values - (Set 3 SPD+CP)	stage I hypertension
Set 3 Baseline values - (BV TE+FP)	stage I hypertension
Set 3 Baseline values - (Set 1 TE+FP)	stage I hypertension
Set 3 Baseline values - (Set 2 TE+FP)	stage I hypertension
Set 3 Baseline values - (Set 3 TE+FP)	stage I hypertension
(BV BCS+SVC) - (Set 1 BCS+SVC)	stage I hypertension
(BV BCS+SVC) - (Set 2 BCS+SVC)	stage I hypertension
(BV BCS+SVC) - (Set 3 BCS+SVC)	stage I hypertension
(BV BCS+SVC) - (BV LP+SR)	stage I hypertension
(BV BCS+SVC) - (Set 1 LP+SR)	stage I hypertension
(BV BCS+SVC) - (Set 2 LP+SR)	stage I hypertension
(BV BCS+SVC) - (Set 3 LP+SR)	stage I hypertension
(BV BCS+SVC) - (BV SPD+CP)	stage I hypertension
(BV BCS+SVC) - (Set 1 SPD+CP)	stage I hypertension
(BV BCS+SVC) - (Set 2 SPD+CP)	stage I hypertension
(BV BCS+SVC) - (Set 3 SPD+CP)	stage I hypertension
(BV BCS+SVC) - (BV TE+FP)	stage I hypertension
(BV BCS+SVC) - (Set 1 TE+FP)	stage I hypertension
(BV BCS+SVC) - (Set 2 TE+FP)	stage I hypertension
(BV BCS+SVC) - (Set 3 TE+FP)	stage I hypertension
(Set 1 BCS+SVC) - (Set 2 BCS+SVC)	stage I hypertension	-0.882353	2.54263	540	-0.347024	1
(Set 1 BCS+SVC) - (Set 3 BCS+SVC)	stage I hypertension	9.54792e-14	2.54263	540	3.75514e-14	1
(Set 1 BCS+SVC) - (BV LP+SR)	stage I hypertension
(Set 1 BCS+SVC) - (Set 1 LP+SR)	stage I hypertension	3.76471	2.54263	540	1.48063	1
(Set 1 BCS+SVC) - (Set 2 LP+SR)	stage I hypertension	-1.70588	2.54263	540	-0.670913	1
(Set 1 BCS+SVC) - (Set 3 LP+SR)	stage I hypertension	-2.52941	2.54263	540	-0.994802	1
(Set 1 BCS+SVC) - (BV SPD+CP)	stage I hypertension
(Set 1 BCS+SVC) - (Set 1 SPD+CP)	stage I hypertension	5.64706	2.54263	540	2.22095	1
(Set 1 BCS+SVC) - (Set 2 SPD+CP)	stage I hypertension	5.41176	2.54263	540	2.12841	1
(Set 1 BCS+SVC) - (Set 3 SPD+CP)	stage I hypertension	2.82353	2.54263	540	1.11048	1
(Set 1 BCS+SVC) - (BV TE+FP)	stage I hypertension
(Set 1 BCS+SVC) - (Set 1 TE+FP)	stage I hypertension	7.17647	2.54263	540	2.82246	0.385425
(Set 1 BCS+SVC) - (Set 2 TE+FP)	stage I hypertension	5.58824	2.54263	540	2.19782	1
(Set 1 BCS+SVC) - (Set 3 TE+FP)	stage I hypertension	5.05882	2.54263	540	1.9896	1
(Set 2 BCS+SVC) - (Set 3 BCS+SVC)	stage I hypertension	0.882353	2.54263	540	0.347024	1
(Set 2 BCS+SVC) - (BV LP+SR)	stage I hypertension
(Set 2 BCS+SVC) - (Set 1 LP+SR)	stage I hypertension	4.64706	2.54263	540	1.82766	1
(Set 2 BCS+SVC) - (Set 2 LP+SR)	stage I hypertension	-0.823529	2.54263	540	-0.323889	1
(Set 2 BCS+SVC) - (Set 3 LP+SR)	stage I hypertension	-1.64706	2.54263	540	-0.647778	1
(Set 2 BCS+SVC) - (BV SPD+CP)	stage I hypertension
(Set 2 BCS+SVC) - (Set 1 SPD+CP)	stage I hypertension	6.52941	2.54263	540	2.56798	0.818787
(Set 2 BCS+SVC) - (Set 2 SPD+CP)	stage I hypertension	6.29412	2.54263	540	2.47544	1
(Set 2 BCS+SVC) - (Set 3 SPD+CP)	stage I hypertension	3.70588	2.54263	540	1.4575	1
(Set 2 BCS+SVC) - (BV TE+FP)	stage I hypertension
(Set 2 BCS+SVC) - (Set 1 TE+FP)	stage I hypertension	8.05882	2.54263	540	3.16948	0.125863
(Set 2 BCS+SVC) - (Set 2 TE+FP)	stage I hypertension	6.47059	2.54263	540	2.54484	0.874371
(Set 2 BCS+SVC) - (Set 3 TE+FP)	stage I hypertension	5.94118	2.54263	540	2.33663	1
(Set 3 BCS+SVC) - (BV LP+SR)	stage I hypertension
(Set 3 BCS+SVC) - (Set 1 LP+SR)	stage I hypertension	3.76471	2.54263	540	1.48063	1
(Set 3 BCS+SVC) - (Set 2 LP+SR)	stage I hypertension	-1.70588	2.54263	540	-0.670913	1
(Set 3 BCS+SVC) - (Set 3 LP+SR)	stage I hypertension	-2.52941	2.54263	540	-0.994802	1
(Set 3 BCS+SVC) - (BV SPD+CP)	stage I hypertension
(Set 3 BCS+SVC) - (Set 1 SPD+CP)	stage I hypertension	5.64706	2.54263	540	2.22095	1
(Set 3 BCS+SVC) - (Set 2 SPD+CP)	stage I hypertension	5.41176	2.54263	540	2.12841	1
(Set 3 BCS+SVC) - (Set 3 SPD+CP)	stage I hypertension	2.82353	2.54263	540	1.11048	1
(Set 3 BCS+SVC) - (BV TE+FP)	stage I hypertension
(Set 3 BCS+SVC) - (Set 1 TE+FP)	stage I hypertension	7.17647	2.54263	540	2.82246	0.385425
(Set 3 BCS+SVC) - (Set 2 TE+FP)	stage I hypertension	5.58824	2.54263	540	2.19782	1
(Set 3 BCS+SVC) - (Set 3 TE+FP)	stage I hypertension	5.05882	2.54263	540	1.9896	1
(BV LP+SR) - (Set 1 LP+SR)	stage I hypertension
(BV LP+SR) - (Set 2 LP+SR)	stage I hypertension
(BV LP+SR) - (Set 3 LP+SR)	stage I hypertension
(BV LP+SR) - (BV SPD+CP)	stage I hypertension
(BV LP+SR) - (Set 1 SPD+CP)	stage I hypertension
(BV LP+SR) - (Set 2 SPD+CP)	stage I hypertension
(BV LP+SR) - (Set 3 SPD+CP)	stage I hypertension
(BV LP+SR) - (BV TE+FP)	stage I hypertension
(BV LP+SR) - (Set 1 TE+FP)	stage I hypertension
(BV LP+SR) - (Set 2 TE+FP)	stage I hypertension
(BV LP+SR) - (Set 3 TE+FP)	stage I hypertension
(Set 1 LP+SR) - (Set 2 LP+SR)	stage I hypertension	-5.47059	2.54263	540	-2.15155	1
(Set 1 LP+SR) - (Set 3 LP+SR)	stage I hypertension	-6.29412	2.54263	540	-2.47544	1
(Set 1 LP+SR) - (BV SPD+CP)	stage I hypertension
(Set 1 LP+SR) - (Set 1 SPD+CP)	stage I hypertension	1.88235	2.54263	540	0.740317	1
(Set 1 LP+SR) - (Set 2 SPD+CP)	stage I hypertension	1.64706	2.54263	540	0.647778	1
(Set 1 LP+SR) - (Set 3 SPD+CP)	stage I hypertension	-0.941176	2.54263	540	-0.370159	1
(Set 1 LP+SR) - (BV TE+FP)	stage I hypertension
(Set 1 LP+SR) - (Set 1 TE+FP)	stage I hypertension	3.41176	2.54263	540	1.34183	1
(Set 1 LP+SR) - (Set 2 TE+FP)	stage I hypertension	1.82353	2.54263	540	0.717183	1
(Set 1 LP+SR) - (Set 3 TE+FP)	stage I hypertension	1.29412	2.54263	540	0.508968	1
(Set 2 LP+SR) - (Set 3 LP+SR)	stage I hypertension	-0.823529	2.54263	540	-0.323889	1
(Set 2 LP+SR) - (BV SPD+CP)	stage I hypertension
(Set 2 LP+SR) - (Set 1 SPD+CP)	stage I hypertension	7.35294	2.54263	540	2.89186	0.310748
(Set 2 LP+SR) - (Set 2 SPD+CP)	stage I hypertension	7.11765	2.54263	540	2.79933	0.413721
(Set 2 LP+SR) - (Set 3 SPD+CP)	stage I hypertension	4.52941	2.54263	540	1.78139	1
(Set 2 LP+SR) - (BV TE+FP)	stage I hypertension
(Set 2 LP+SR) - (Set 1 TE+FP)	stage I hypertension	8.88235	2.54263	540	3.49337	0.0402542
(Set 2 LP+SR) - (Set 2 TE+FP)	stage I hypertension	7.29412	2.54263	540	2.86873	0.334033
(Set 2 LP+SR) - (Set 3 TE+FP)	stage I hypertension	6.76471	2.54263	540	2.66052	0.626661
(Set 3 LP+SR) - (BV SPD+CP)	stage I hypertension
(Set 3 LP+SR) - (Set 1 SPD+CP)	stage I hypertension	8.17647	2.54263	540	3.21575	0.107552
(Set 3 LP+SR) - (Set 2 SPD+CP)	stage I hypertension	7.94118	2.54263	540	3.12321	0.147014
(Set 3 LP+SR) - (Set 3 SPD+CP)	stage I hypertension	5.35294	2.54263	540	2.10528	1
(Set 3 LP+SR) - (BV TE+FP)	stage I hypertension
(Set 3 LP+SR) - (Set 1 TE+FP)	stage I hypertension	9.70588	2.54263	540	3.81726	0.0117444
(Set 3 LP+SR) - (Set 2 TE+FP)	stage I hypertension	8.11765	2.54263	540	3.19262	0.116375
(Set 3 LP+SR) - (Set 3 TE+FP)	stage I hypertension	7.58824	2.54263	540	2.9844	0.231654
(BV SPD+CP) - (Set 1 SPD+CP)	stage I hypertension
(BV SPD+CP) - (Set 2 SPD+CP)	stage I hypertension
(BV SPD+CP) - (Set 3 SPD+CP)	stage I hypertension
(BV SPD+CP) - (BV TE+FP)	stage I hypertension
(BV SPD+CP) - (Set 1 TE+FP)	stage I hypertension
(BV SPD+CP) - (Set 2 TE+FP)	stage I hypertension
(BV SPD+CP) - (Set 3 TE+FP)	stage I hypertension
(Set 1 SPD+CP) - (Set 2 SPD+CP)	stage I hypertension	-0.235294	2.54263	540	-0.0925397	1
(Set 1 SPD+CP) - (Set 3 SPD+CP)	stage I hypertension	-2.82353	2.54263	540	-1.11048	1
(Set 1 SPD+CP) - (BV TE+FP)	stage I hypertension
(Set 1 SPD+CP) - (Set 1 TE+FP)	stage I hypertension	1.52941	2.54263	540	0.601508	1
(Set 1 SPD+CP) - (Set 2 TE+FP)	stage I hypertension	-0.0588235	2.54263	540	-0.0231349	1
(Set 1 SPD+CP) - (Set 3 TE+FP)	stage I hypertension	-0.588235	2.54263	540	-0.231349	1
(Set 2 SPD+CP) - (Set 3 SPD+CP)	stage I hypertension	-2.58824	2.54263	540	-1.01794	1
(Set 2 SPD+CP) - (BV TE+FP)	stage I hypertension
(Set 2 SPD+CP) - (Set 1 TE+FP)	stage I hypertension	1.76471	2.54263	540	0.694048	1
(Set 2 SPD+CP) - (Set 2 TE+FP)	stage I hypertension	0.176471	2.54263	540	0.0694048	1
(Set 2 SPD+CP) - (Set 3 TE+FP)	stage I hypertension	-0.352941	2.54263	540	-0.13881	1
(Set 3 SPD+CP) - (BV TE+FP)	stage I hypertension
(Set 3 SPD+CP) - (Set 1 TE+FP)	stage I hypertension	4.35294	2.54263	540	1.71198	1
(Set 3 SPD+CP) - (Set 2 TE+FP)	stage I hypertension	2.76471	2.54263	540	1.08734	1
(Set 3 SPD+CP) - (Set 3 TE+FP)	stage I hypertension	2.23529	2.54263	540	0.879127	1
(BV TE+FP) - (Set 1 TE+FP)	stage I hypertension
(BV TE+FP) - (Set 2 TE+FP)	stage I hypertension
(BV TE+FP) - (Set 3 TE+FP)	stage I hypertension
(Set 1 TE+FP) - (Set 2 TE+FP)	stage I hypertension	-1.58824	2.54263	540	-0.624643	1
(Set 1 TE+FP) - (Set 3 TE+FP)	stage I hypertension	-2.11765	2.54263	540	-0.832857	1
(Set 2 TE+FP) - (Set 3 TE+FP)	stage I hypertension	-0.529412	2.54263	540	-0.208214	1

## Sheet: ANOVA Dia
Sum Sq	Mean Sq	NumDF	DenDF	F value	Pr(>F)	Term
4225.85	1408.62	3	540	43.2232	4.78091e-25	Set
330.329	110.11	3	540	3.3787	0.018134	Exercise
720.337	720.337	1	45.5363	22.1034	2.4182e-05	Group
124.679	20.7799	6	540	0.637629	0.700159	Set:Exercise
68.6412	22.8804	3	540	0.702081	0.551086	Set:Group
236.698	78.8994	3	540	2.42102	0.0651687	Exercise:Group
142.438	23.7397	6	540	0.72845	0.626846	Set:Exercise:Group

## Sheet: Posthoc Dia
Comparison	Group	Estimate	SE	df	t-value	p-value
BV Baseline values - Set 1 Baseline values	normotension
BV Baseline values - Set 2 Baseline values	normotension
BV Baseline values - Set 3 Baseline values	normotension
BV Baseline values - (BV BCS+SVC)	normotension
BV Baseline values - (Set 1 BCS+SVC)	normotension	11.3667	1.47398	540	7.71153	4.69816e-12
BV Baseline values - (Set 2 BCS+SVC)	normotension	11.9333	1.47398	540	8.09598	2.95717e-13
BV Baseline values - (Set 3 BCS+SVC)	normotension	12.4667	1.47398	540	8.45781	1.99701e-14
BV Baseline values - (BV LP+SR)	normotension
BV Baseline values - (Set 1 LP+SR)	normotension	13.6667	1.47398	540	9.27193	3.39589e-17
BV Baseline values - (Set 2 LP+SR)	normotension	11.6	1.47398	540	7.86983	1.52328e-12
BV Baseline values - (Set 3 LP+SR)	normotension	11.9333	1.47398	540	8.09598	2.95717e-13
BV Baseline values - (BV SPD+CP)	normotension
BV Baseline values - (Set 1 SPD+CP)	normotension	13.2667	1.47398	540	9.00056	2.98138e-16
BV Baseline values - (Set 2 SPD+CP)	normotension	11.7333	1.47398	540	7.96029	7.94071e-13
BV Baseline values - (Set 3 SPD+CP)	normotension	11.6667	1.47398	540	7.91506	1.1006e-12
BV Baseline values - (BV TE+FP)	normotension
BV Baseline values - (Set 1 TE+FP)	normotension	12.2	1.47398	540	8.27689	7.76982e-14
BV Baseline values - (Set 2 TE+FP)	normotension	12.5333	1.47398	540	8.50304	1.41709e-14
BV Baseline values - (Set 3 TE+FP)	normotension	10.6333	1.47398	540	7.21401	1.44151e-10
Set 1 Baseline values - Set 2 Baseline values	normotension
Set 1 Baseline values - Set 3 Baseline values	normotension
Set 1 Baseline values - (BV BCS+SVC)	normotension
Set 1 Baseline values - (Set 1 BCS+SVC)	normotension
Set 1 Baseline values - (Set 2 BCS+SVC)	normotension
Set 1 Baseline values - (Set 3 BCS+SVC)	normotension
Set 1 Baseline values - (BV LP+SR)	normotension
Set 1 Baseline values - (Set 1 LP+SR)	normotension
Set 1 Baseline values - (Set 2 LP+SR)	normotension
Set 1 Baseline values - (Set 3 LP+SR)	normotension
Set 1 Baseline values - (BV SPD+CP)	normotension
Set 1 Baseline values - (Set 1 SPD+CP)	normotension
Set 1 Baseline values - (Set 2 SPD+CP)	normotension
Set 1 Baseline values - (Set 3 SPD+CP)	normotension
Set 1 Baseline values - (BV TE+FP)	normotension
Set 1 Baseline values - (Set 1 TE+FP)	normotension
Set 1 Baseline values - (Set 2 TE+FP)	normotension
Set 1 Baseline values - (Set 3 TE+FP)	normotension
Set 2 Baseline values - Set 3 Baseline values	normotension
Set 2 Baseline values - (BV BCS+SVC)	normotension
Set 2 Baseline values - (Set 1 BCS+SVC)	normotension
Set 2 Baseline values - (Set 2 BCS+SVC)	normotension
Set 2 Baseline values - (Set 3 BCS+SVC)	normotension
Set 2 Baseline values - (BV LP+SR)	normotension
Set 2 Baseline values - (Set 1 LP+SR)	normotension
Set 2 Baseline values - (Set 2 LP+SR)	normotension
Set 2 Baseline values - (Set 3 LP+SR)	normotension
Set 2 Baseline values - (BV SPD+CP)	normotension
Set 2 Baseline values - (Set 1 SPD+CP)	normotension
Set 2 Baseline values - (Set 2 SPD+CP)	normotension
Set 2 Baseline values - (Set 3 SPD+CP)	normotension
Set 2 Baseline values - (BV TE+FP)	normotension
Set 2 Baseline values - (Set 1 TE+FP)	normotension
Set 2 Baseline values - (Set 2 TE+FP)	normotension
Set 2 Baseline values - (Set 3 TE+FP)	normotension
Set 3 Baseline values - (BV BCS+SVC)	normotension
Set 3 Baseline values - (Set 1 BCS+SVC)	normotension
Set 3 Baseline values - (Set 2 BCS+SVC)	normotension
Set 3 Baseline values - (Set 3 BCS+SVC)	normotension
Set 3 Baseline values - (BV LP+SR)	normotension
Set 3 Baseline values - (Set 1 LP+SR)	normotension
Set 3 Baseline values - (Set 2 LP+SR)	normotension
Set 3 Baseline values - (Set 3 LP+SR)	normotension
Set 3 Baseline values - (BV SPD+CP)	normotension
Set 3 Baseline values - (Set 1 SPD+CP)	normotension
Set 3 Baseline values - (Set 2 SPD+CP)	normotension
Set 3 Baseline values - (Set 3 SPD+CP)	normotension
Set 3 Baseline values - (BV TE+FP)	normotension
Set 3 Baseline values - (Set 1 TE+FP)	normotension
Set 3 Baseline values - (Set 2 TE+FP)	normotension
Set 3 Baseline values - (Set 3 TE+FP)	normotension
(BV BCS+SVC) - (Set 1 BCS+SVC)	normotension
(BV BCS+SVC) - (Set 2 BCS+SVC)	normotension
(BV BCS+SVC) - (Set 3 BCS+SVC)	normotension
(BV BCS+SVC) - (BV LP+SR)	normotension
(BV BCS+SVC) - (Set 1 LP+SR)	normotension
(BV BCS+SVC) - (Set 2 LP+SR)	normotension
(BV BCS+SVC) - (Set 3 LP+SR)	normotension
(BV BCS+SVC) - (BV SPD+CP)	normotension
(BV BCS+SVC) - (Set 1 SPD+CP)	normotension
(BV BCS+SVC) - (Set 2 SPD+CP)	normotension
(BV BCS+SVC) - (Set 3 SPD+CP)	normotension
(BV BCS+SVC) - (BV TE+FP)	normotension
(BV BCS+SVC) - (Set 1 TE+FP)	normotension
(BV BCS+SVC) - (Set 2 TE+FP)	normotension
(BV BCS+SVC) - (Set 3 TE+FP)	normotension
(Set 1 BCS+SVC) - (Set 2 BCS+SVC)	normotension	0.566667	1.47398	540	0.384446	1
(Set 1 BCS+SVC) - (Set 3 BCS+SVC)	normotension	1.1	1.47398	540	0.746277	1
(Set 1 BCS+SVC) - (BV LP+SR)	normotension
(Set 1 BCS+SVC) - (Set 1 LP+SR)	normotension	2.3	1.47398	540	1.5604	1
(Set 1 BCS+SVC) - (Set 2 LP+SR)	normotension	0.233333	1.47398	540	0.158301	1
(Set 1 BCS+SVC) - (Set 3 LP+SR)	normotension	0.566667	1.47398	540	0.384446	1
(Set 1 BCS+SVC) - (BV SPD+CP)	normotension
(Set 1 BCS+SVC) - (Set 1 SPD+CP)	normotension	1.9	1.47398	540	1.28902	1
(Set 1 BCS+SVC) - (Set 2 SPD+CP)	normotension	0.366667	1.47398	540	0.248759	1
(Set 1 BCS+SVC) - (Set 3 SPD+CP)	normotension	0.3	1.47398	540	0.20353	1
(Set 1 BCS+SVC) - (BV TE+FP)	normotension
(Set 1 BCS+SVC) - (Set 1 TE+FP)	normotension	0.833333	1.47398	540	0.565362	1
(Set 1 BCS+SVC) - (Set 2 TE+FP)	normotension	1.16667	1.47398	540	0.791506	1
(Set 1 BCS+SVC) - (Set 3 TE+FP)	normotension	-0.733333	1.47398	540	-0.497518	1
(Set 2 BCS+SVC) - (Set 3 BCS+SVC)	normotension	0.533333	1.47398	540	0.361831	1
(Set 2 BCS+SVC) - (BV LP+SR)	normotension
(Set 2 BCS+SVC) - (Set 1 LP+SR)	normotension	1.73333	1.47398	540	1.17595	1
(Set 2 BCS+SVC) - (Set 2 LP+SR)	normotension	-0.333333	1.47398	540	-0.226145	1
(Set 2 BCS+SVC) - (Set 3 LP+SR)	normotension	-3.8991e-13	1.47398	540	-2.64528e-13	1
(Set 2 BCS+SVC) - (BV SPD+CP)	normotension
(Set 2 BCS+SVC) - (Set 1 SPD+CP)	normotension	1.33333	1.47398	540	0.904579	1
(Set 2 BCS+SVC) - (Set 2 SPD+CP)	normotension	-0.2	1.47398	540	-0.135687	1
(Set 2 BCS+SVC) - (Set 3 SPD+CP)	normotension	-0.266667	1.47398	540	-0.180916	1
(Set 2 BCS+SVC) - (BV TE+FP)	normotension
(Set 2 BCS+SVC) - (Set 1 TE+FP)	normotension	0.266667	1.47398	540	0.180916	1
(Set 2 BCS+SVC) - (Set 2 TE+FP)	normotension	0.6	1.47398	540	0.40706	1
(Set 2 BCS+SVC) - (Set 3 TE+FP)	normotension	-1.3	1.47398	540	-0.881964	1
(Set 3 BCS+SVC) - (BV LP+SR)	normotension
(Set 3 BCS+SVC) - (Set 1 LP+SR)	normotension	1.2	1.47398	540	0.814121	1
(Set 3 BCS+SVC) - (Set 2 LP+SR)	normotension	-0.866667	1.47398	540	-0.587976	1
(Set 3 BCS+SVC) - (Set 3 LP+SR)	normotension	-0.533333	1.47398	540	-0.361831	1
(Set 3 BCS+SVC) - (BV SPD+CP)	normotension
(Set 3 BCS+SVC) - (Set 1 SPD+CP)	normotension	0.8	1.47398	540	0.542747	1
(Set 3 BCS+SVC) - (Set 2 SPD+CP)	normotension	-0.733333	1.47398	540	-0.497518	1
(Set 3 BCS+SVC) - (Set 3 SPD+CP)	normotension	-0.8	1.47398	540	-0.542747	1
(Set 3 BCS+SVC) - (BV TE+FP)	normotension
(Set 3 BCS+SVC) - (Set 1 TE+FP)	normotension	-0.266667	1.47398	540	-0.180916	1
(Set 3 BCS+SVC) - (Set 2 TE+FP)	normotension	0.0666667	1.47398	540	0.0452289	1
(Set 3 BCS+SVC) - (Set 3 TE+FP)	normotension	-1.83333	1.47398	540	-1.2438	1
(BV LP+SR) - (Set 1 LP+SR)	normotension
(BV LP+SR) - (Set 2 LP+SR)	normotension
(BV LP+SR) - (Set 3 LP+SR)	normotension
(BV LP+SR) - (BV SPD+CP)	normotension
(BV LP+SR) - (Set 1 SPD+CP)	normotension
(BV LP+SR) - (Set 2 SPD+CP)	normotension
(BV LP+SR) - (Set 3 SPD+CP)	normotension
(BV LP+SR) - (BV TE+FP)	normotension
(BV LP+SR) - (Set 1 TE+FP)	normotension
(BV LP+SR) - (Set 2 TE+FP)	normotension
(BV LP+SR) - (Set 3 TE+FP)	normotension
(Set 1 LP+SR) - (Set 2 LP+SR)	normotension	-2.06667	1.47398	540	-1.4021	1
(Set 1 LP+SR) - (Set 3 LP+SR)	normotension	-1.73333	1.47398	540	-1.17595	1
(Set 1 LP+SR) - (BV SPD+CP)	normotension
(Set 1 LP+SR) - (Set 1 SPD+CP)	normotension	-0.4	1.47398	540	-0.271374	1
(Set 1 LP+SR) - (Set 2 SPD+CP)	normotension	-1.93333	1.47398	540	-1.31164	1
(Set 1 LP+SR) - (Set 3 SPD+CP)	normotension	-2	1.47398	540	-1.35687	1
(Set 1 LP+SR) - (BV TE+FP)	normotension
(Set 1 LP+SR) - (Set 1 TE+FP)	normotension	-1.46667	1.47398	540	-0.995037	1
(Set 1 LP+SR) - (Set 2 TE+FP)	normotension	-1.13333	1.47398	540	-0.768892	1
(Set 1 LP+SR) - (Set 3 TE+FP)	normotension	-3.03333	1.47398	540	-2.05792	1
(Set 2 LP+SR) - (Set 3 LP+SR)	normotension	0.333333	1.47398	540	0.226145	1
(Set 2 LP+SR) - (BV SPD+CP)	normotension
(Set 2 LP+SR) - (Set 1 SPD+CP)	normotension	1.66667	1.47398	540	1.13072	1
(Set 2 LP+SR) - (Set 2 SPD+CP)	normotension	0.133333	1.47398	540	0.0904579	1
(Set 2 LP+SR) - (Set 3 SPD+CP)	normotension	0.0666667	1.47398	540	0.0452289	1
(Set 2 LP+SR) - (BV TE+FP)	normotension
(Set 2 LP+SR) - (Set 1 TE+FP)	normotension	0.6	1.47398	540	0.40706	1
(Set 2 LP+SR) - (Set 2 TE+FP)	normotension	0.933333	1.47398	540	0.633205	1
(Set 2 LP+SR) - (Set 3 TE+FP)	normotension	-0.966667	1.47398	540	-0.65582	1
(Set 3 LP+SR) - (BV SPD+CP)	normotension
(Set 3 LP+SR) - (Set 1 SPD+CP)	normotension	1.33333	1.47398	540	0.904579	1
(Set 3 LP+SR) - (Set 2 SPD+CP)	normotension	-0.2	1.47398	540	-0.135687	1
(Set 3 LP+SR) - (Set 3 SPD+CP)	normotension	-0.266667	1.47398	540	-0.180916	1
(Set 3 LP+SR) - (BV TE+FP)	normotension
(Set 3 LP+SR) - (Set 1 TE+FP)	normotension	0.266667	1.47398	540	0.180916	1
(Set 3 LP+SR) - (Set 2 TE+FP)	normotension	0.6	1.47398	540	0.40706	1
(Set 3 LP+SR) - (Set 3 TE+FP)	normotension	-1.3	1.47398	540	-0.881964	1
(BV SPD+CP) - (Set 1 SPD+CP)	normotension
(BV SPD+CP) - (Set 2 SPD+CP)	normotension
(BV SPD+CP) - (Set 3 SPD+CP)	normotension
(BV SPD+CP) - (BV TE+FP)	normotension
(BV SPD+CP) - (Set 1 TE+FP)	normotension
(BV SPD+CP) - (Set 2 TE+FP)	normotension
(BV SPD+CP) - (Set 3 TE+FP)	normotension
(Set 1 SPD+CP) - (Set 2 SPD+CP)	normotension	-1.53333	1.47398	540	-1.04027	1
(Set 1 SPD+CP) - (Set 3 SPD+CP)	normotension	-1.6	1.47398	540	-1.08549	1
(Set 1 SPD+CP) - (BV TE+FP)	normotension
(Set 1 SPD+CP) - (Set 1 TE+FP)	normotension	-1.06667	1.47398	540	-0.723663	1
(Set 1 SPD+CP) - (Set 2 TE+FP)	normotension	-0.733333	1.47398	540	-0.497518	1
(Set 1 SPD+CP) - (Set 3 TE+FP)	normotension	-2.63333	1.47398	540	-1.78654	1
(Set 2 SPD+CP) - (Set 3 SPD+CP)	normotension	-0.0666667	1.47398	540	-0.0452289	1
(Set 2 SPD+CP) - (BV TE+FP)	normotension
(Set 2 SPD+CP) - (Set 1 TE+FP)	normotension	0.466667	1.47398	540	0.316603	1
(Set 2 SPD+CP) - (Set 2 TE+FP)	normotension	0.8	1.47398	540	0.542747	1
(Set 2 SPD+CP) - (Set 3 TE+FP)	normotension	-1.1	1.47398	540	-0.746277	1
(Set 3 SPD+CP) - (BV TE+FP)	normotension
(Set 3 SPD+CP) - (Set 1 TE+FP)	normotension	0.533333	1.47398	540	0.361831	1
(Set 3 SPD+CP) - (Set 2 TE+FP)	normotension	0.866667	1.47398	540	0.587976	1
(Set 3 SPD+CP) - (Set 3 TE+FP)	normotension	-1.03333	1.47398	540	-0.701048	1
(BV TE+FP) - (Set 1 TE+FP)	normotension
(BV TE+FP) - (Set 2 TE+FP)	normotension
(BV TE+FP) - (Set 3 TE+FP)	normotension
(Set 1 TE+FP) - (Set 2 TE+FP)	normotension	0.333333	1.47398	540	0.226145	1
(Set 1 TE+FP) - (Set 3 TE+FP)	normotension	-1.56667	1.47398	540	-1.06288	1
(Set 2 TE+FP) - (Set 3 TE+FP)	normotension	-1.9	1.47398	540	-1.28902	1
BV Baseline values - Set 1 Baseline values	stage I hypertension
BV Baseline values - Set 2 Baseline values	stage I hypertension
BV Baseline values - Set 3 Baseline values	stage I hypertension
BV Baseline values - (BV BCS+SVC)	stage I hypertension
BV Baseline values - (Set 1 BCS+SVC)	stage I hypertension	9.47059	1.95807	540	4.83669	0.000134506
BV Baseline values - (Set 2 BCS+SVC)	stage I hypertension	6.29412	1.95807	540	3.21445	0.108034
BV Baseline values - (Set 3 BCS+SVC)	stage I hypertension	6.23529	1.95807	540	3.18441	0.119665
BV Baseline values - (BV LP+SR)	stage I hypertension
BV Baseline values - (Set 1 LP+SR)	stage I hypertension	12.5882	1.95807	540	6.42889	2.20722e-08
BV Baseline values - (Set 2 LP+SR)	stage I hypertension	10.5294	1.95807	540	5.37744	8.78756e-06
BV Baseline values - (Set 3 LP+SR)	stage I hypertension	10.7059	1.95807	540	5.46756	5.4471e-06
BV Baseline values - (BV SPD+CP)	stage I hypertension
BV Baseline values - (Set 1 SPD+CP)	stage I hypertension	10.0588	1.95807	540	5.13711	3.04459e-05
BV Baseline values - (Set 2 SPD+CP)	stage I hypertension	8.76471	1.95807	540	4.47619	0.000723386
BV Baseline values - (Set 3 SPD+CP)	stage I hypertension	10.7059	1.95807	540	5.46756	5.4471e-06
BV Baseline values - (BV TE+FP)	stage I hypertension
BV Baseline values - (Set 1 TE+FP)	stage I hypertension	12.2941	1.95807	540	6.27869	5.47768e-08
BV Baseline values - (Set 2 TE+FP)	stage I hypertension	10.3529	1.95807	540	5.28732	1.40822e-05
BV Baseline values - (Set 3 TE+FP)	stage I hypertension	8.29412	1.95807	540	4.23586	0.00208788
Set 1 Baseline values - Set 2 Baseline values	stage I hypertension
Set 1 Baseline values - Set 3 Baseline values	stage I hypertension
Set 1 Baseline values - (BV BCS+SVC)	stage I hypertension
Set 1 Baseline values - (Set 1 BCS+SVC)	stage I hypertension
Set 1 Baseline values - (Set 2 BCS+SVC)	stage I hypertension
Set 1 Baseline values - (Set 3 BCS+SVC)	stage I hypertension
Set 1 Baseline values - (BV LP+SR)	stage I hypertension
Set 1 Baseline values - (Set 1 LP+SR)	stage I hypertension
Set 1 Baseline values - (Set 2 LP+SR)	stage I hypertension
Set 1 Baseline values - (Set 3 LP+SR)	stage I hypertension
Set 1 Baseline values - (BV SPD+CP)	stage I hypertension
Set 1 Baseline values - (Set 1 SPD+CP)	stage I hypertension
Set 1 Baseline values - (Set 2 SPD+CP)	stage I hypertension
Set 1 Baseline values - (Set 3 SPD+CP)	stage I hypertension
Set 1 Baseline values - (BV TE+FP)	stage I hypertension
Set 1 Baseline values - (Set 1 TE+FP)	stage I hypertension
Set 1 Baseline values - (Set 2 TE+FP)	stage I hypertension
Set 1 Baseline values - (Set 3 TE+FP)	stage I hypertension
Set 2 Baseline values - Set 3 Baseline values	stage I hypertension
Set 2 Baseline values - (BV BCS+SVC)	stage I hypertension
Set 2 Baseline values - (Set 1 BCS+SVC)	stage I hypertension
Set 2 Baseline values - (Set 2 BCS+SVC)	stage I hypertension
Set 2 Baseline values - (Set 3 BCS+SVC)	stage I hypertension
Set 2 Baseline values - (BV LP+SR)	stage I hypertension
Set 2 Baseline values - (Set 1 LP+SR)	stage I hypertension
Set 2 Baseline values - (Set 2 LP+SR)	stage I hypertension
Set 2 Baseline values - (Set 3 LP+SR)	stage I hypertension
Set 2 Baseline values - (BV SPD+CP)	stage I hypertension
Set 2 Baseline values - (Set 1 SPD+CP)	stage I hypertension
Set 2 Baseline values - (Set 2 SPD+CP)	stage I hypertension
Set 2 Baseline values - (Set 3 SPD+CP)	stage I hypertension
Set 2 Baseline values - (BV TE+FP)	stage I hypertension
Set 2 Baseline values - (Set 1 TE+FP)	stage I hypertension
Set 2 Baseline values - (Set 2 TE+FP)	stage I hypertension
Set 2 Baseline values - (Set 3 TE+FP)	stage I hypertension
Set 3 Baseline values - (BV BCS+SVC)	stage I hypertension
Set 3 Baseline values - (Set 1 BCS+SVC)	stage I hypertension
Set 3 Baseline values - (Set 2 BCS+SVC)	stage I hypertension
Set 3 Baseline values - (Set 3 BCS+SVC)	stage I hypertension
Set 3 Baseline values - (BV LP+SR)	stage I hypertension
Set 3 Baseline values - (Set 1 LP+SR)	stage I hypertension
Set 3 Baseline values - (Set 2 LP+SR)	stage I hypertension
Set 3 Baseline values - (Set 3 LP+SR)	stage I hypertension
Set 3 Baseline values - (BV SPD+CP)	stage I hypertension
Set 3 Baseline values - (Set 1 SPD+CP)	stage I hypertension
Set 3 Baseline values - (Set 2 SPD+CP)	stage I hypertension
Set 3 Baseline values - (Set 3 SPD+CP)	stage I hypertension
Set 3 Baseline values - (BV TE+FP)	stage I hypertension
Set 3 Baseline values - (Set 1 TE+FP)	stage I hypertension
Set 3 Baseline values - (Set 2 TE+FP)	stage I hypertension
Set 3 Baseline values - (Set 3 TE+FP)	stage I hypertension
(BV BCS+SVC) - (Set 1 BCS+SVC)	stage I hypertension
(BV BCS+SVC) - (Set 2 BCS+SVC)	stage I hypertension
(BV BCS+SVC) - (Set 3 BCS+SVC)	stage I hypertension
(BV BCS+SVC) - (BV LP+SR)	stage I hypertension
(BV BCS+SVC) - (Set 1 LP+SR)	stage I hypertension
(BV BCS+SVC) - (Set 2 LP+SR)	stage I hypertension
(BV BCS+SVC) - (Set 3 LP+SR)	stage I hypertension
(BV BCS+SVC) - (BV SPD+CP)	stage I hypertension
(BV BCS+SVC) - (Set 1 SPD+CP)	stage I hypertension
(BV BCS+SVC) - (Set 2 SPD+CP)	stage I hypertension
(BV BCS+SVC) - (Set 3 SPD+CP)	stage I hypertension
(BV BCS+SVC) - (BV TE+FP)	stage I hypertension
(BV BCS+SVC) - (Set 1 TE+FP)	stage I hypertension
(BV BCS+SVC) - (Set 2 TE+FP)	stage I hypertension
(BV BCS+SVC) - (Set 3 TE+FP)	stage I hypertension
(Set 1 BCS+SVC) - (Set 2 BCS+SVC)	stage I hypertension	-3.17647	1.95807	540	-1.62224	1
(Set 1 BCS+SVC) - (Set 3 BCS+SVC)	stage I hypertension	-3.23529	1.95807	540	-1.65229	1
(Set 1 BCS+SVC) - (BV LP+SR)	stage I hypertension
(Set 1 BCS+SVC) - (Set 1 LP+SR)	stage I hypertension	3.11765	1.95807	540	1.5922	1
(Set 1 BCS+SVC) - (Set 2 LP+SR)	stage I hypertension	1.05882	1.95807	540	0.540748	1
(Set 1 BCS+SVC) - (Set 3 LP+SR)	stage I hypertension	1.23529	1.95807	540	0.630873	1
(Set 1 BCS+SVC) - (BV SPD+CP)	stage I hypertension
(Set 1 BCS+SVC) - (Set 1 SPD+CP)	stage I hypertension	0.588235	1.95807	540	0.300416	1
(Set 1 BCS+SVC) - (Set 2 SPD+CP)	stage I hypertension	-0.705882	1.95807	540	-0.360499	1
(Set 1 BCS+SVC) - (Set 3 SPD+CP)	stage I hypertension	1.23529	1.95807	540	0.630873	1
(Set 1 BCS+SVC) - (BV TE+FP)	stage I hypertension
(Set 1 BCS+SVC) - (Set 1 TE+FP)	stage I hypertension	2.82353	1.95807	540	1.442	1
(Set 1 BCS+SVC) - (Set 2 TE+FP)	stage I hypertension	0.882353	1.95807	540	0.450623	1
(Set 1 BCS+SVC) - (Set 3 TE+FP)	stage I hypertension	-1.17647	1.95807	540	-0.600831	1
(Set 2 BCS+SVC) - (Set 3 BCS+SVC)	stage I hypertension	-0.0588235	1.95807	540	-0.0300416	1
(Set 2 BCS+SVC) - (BV LP+SR)	stage I hypertension
(Set 2 BCS+SVC) - (Set 1 LP+SR)	stage I hypertension	6.29412	1.95807	540	3.21445	0.108034
(Set 2 BCS+SVC) - (Set 2 LP+SR)	stage I hypertension	4.23529	1.95807	540	2.16299	1
(Set 2 BCS+SVC) - (Set 3 LP+SR)	stage I hypertension	4.41176	1.95807	540	2.25312	1
(Set 2 BCS+SVC) - (BV SPD+CP)	stage I hypertension
(Set 2 BCS+SVC) - (Set 1 SPD+CP)	stage I hypertension	3.76471	1.95807	540	1.92266	1
(Set 2 BCS+SVC) - (Set 2 SPD+CP)	stage I hypertension	2.47059	1.95807	540	1.26175	1
(Set 2 BCS+SVC) - (Set 3 SPD+CP)	stage I hypertension	4.41176	1.95807	540	2.25312	1
(Set 2 BCS+SVC) - (BV TE+FP)	stage I hypertension
(Set 2 BCS+SVC) - (Set 1 TE+FP)	stage I hypertension	6	1.95807	540	3.06424	0.178715
(Set 2 BCS+SVC) - (Set 2 TE+FP)	stage I hypertension	4.05882	1.95807	540	2.07287	1
(Set 2 BCS+SVC) - (Set 3 TE+FP)	stage I hypertension	2	1.95807	540	1.02141	1
(Set 3 BCS+SVC) - (BV LP+SR)	stage I hypertension
(Set 3 BCS+SVC) - (Set 1 LP+SR)	stage I hypertension	6.35294	1.95807	540	3.24449	0.0974553
(Set 3 BCS+SVC) - (Set 2 LP+SR)	stage I hypertension	4.29412	1.95807	540	2.19303	1
(Set 3 BCS+SVC) - (Set 3 LP+SR)	stage I hypertension	4.47059	1.95807	540	2.28316	1
(Set 3 BCS+SVC) - (BV SPD+CP)	stage I hypertension
(Set 3 BCS+SVC) - (Set 1 SPD+CP)	stage I hypertension	3.82353	1.95807	540	1.9527	1
(Set 3 BCS+SVC) - (Set 2 SPD+CP)	stage I hypertension	2.52941	1.95807	540	1.29179	1
(Set 3 BCS+SVC) - (Set 3 SPD+CP)	stage I hypertension	4.47059	1.95807	540	2.28316	1
(Set 3 BCS+SVC) - (BV TE+FP)	stage I hypertension
(Set 3 BCS+SVC) - (Set 1 TE+FP)	stage I hypertension	6.05882	1.95807	540	3.09428	0.161856
(Set 3 BCS+SVC) - (Set 2 TE+FP)	stage I hypertension	4.11765	1.95807	540	2.10291	1
(Set 3 BCS+SVC) - (Set 3 TE+FP)	stage I hypertension	2.05882	1.95807	540	1.05145	1
(BV LP+SR) - (Set 1 LP+SR)	stage I hypertension
(BV LP+SR) - (Set 2 LP+SR)	stage I hypertension
(BV LP+SR) - (Set 3 LP+SR)	stage I hypertension
(BV LP+SR) - (BV SPD+CP)	stage I hypertension
(BV LP+SR) - (Set 1 SPD+CP)	stage I hypertension
(BV LP+SR) - (Set 2 SPD+CP)	stage I hypertension
(BV LP+SR) - (Set 3 SPD+CP)	stage I hypertension
(BV LP+SR) - (BV TE+FP)	stage I hypertension
(BV LP+SR) - (Set 1 TE+FP)	stage I hypertension
(BV LP+SR) - (Set 2 TE+FP)	stage I hypertension
(BV LP+SR) - (Set 3 TE+FP)	stage I hypertension
(Set 1 LP+SR) - (Set 2 LP+SR)	stage I hypertension	-2.05882	1.95807	540	-1.05145	1
(Set 1 LP+SR) - (Set 3 LP+SR)	stage I hypertension	-1.88235	1.95807	540	-0.96133	1
(Set 1 LP+SR) - (BV SPD+CP)	stage I hypertension
(Set 1 LP+SR) - (Set 1 SPD+CP)	stage I hypertension	-2.52941	1.95807	540	-1.29179	1
(Set 1 LP+SR) - (Set 2 SPD+CP)	stage I hypertension	-3.82353	1.95807	540	-1.9527	1
(Set 1 LP+SR) - (Set 3 SPD+CP)	stage I hypertension	-1.88235	1.95807	540	-0.96133	1
(Set 1 LP+SR) - (BV TE+FP)	stage I hypertension
(Set 1 LP+SR) - (Set 1 TE+FP)	stage I hypertension	-0.294118	1.95807	540	-0.150208	1
(Set 1 LP+SR) - (Set 2 TE+FP)	stage I hypertension	-2.23529	1.95807	540	-1.14158	1
(Set 1 LP+SR) - (Set 3 TE+FP)	stage I hypertension	-4.29412	1.95807	540	-2.19303	1
(Set 2 LP+SR) - (Set 3 LP+SR)	stage I hypertension	0.176471	1.95807	540	0.0901247	1
(Set 2 LP+SR) - (BV SPD+CP)	stage I hypertension
(Set 2 LP+SR) - (Set 1 SPD+CP)	stage I hypertension	-0.470588	1.95807	540	-0.240333	1
(Set 2 LP+SR) - (Set 2 SPD+CP)	stage I hypertension	-1.76471	1.95807	540	-0.901247	1
(Set 2 LP+SR) - (Set 3 SPD+CP)	stage I hypertension	0.176471	1.95807	540	0.0901247	1
(Set 2 LP+SR) - (BV TE+FP)	stage I hypertension
(Set 2 LP+SR) - (Set 1 TE+FP)	stage I hypertension	1.76471	1.95807	540	0.901247	1
(Set 2 LP+SR) - (Set 2 TE+FP)	stage I hypertension	-0.176471	1.95807	540	-0.0901247	1
(Set 2 LP+SR) - (Set 3 TE+FP)	stage I hypertension	-2.23529	1.95807	540	-1.14158	1
(Set 3 LP+SR) - (BV SPD+CP)	stage I hypertension
(Set 3 LP+SR) - (Set 1 SPD+CP)	stage I hypertension	-0.647059	1.95807	540	-0.330457	1
(Set 3 LP+SR) - (Set 2 SPD+CP)	stage I hypertension	-1.94118	1.95807	540	-0.991372	1
(Set 3 LP+SR) - (Set 3 SPD+CP)	stage I hypertension	6.66134e-16	1.95807	540	3.40199e-16	1
(Set 3 LP+SR) - (BV TE+FP)	stage I hypertension
(Set 3 LP+SR) - (Set 1 TE+FP)	stage I hypertension	1.58824	1.95807	540	0.811122	1
(Set 3 LP+SR) - (Set 2 TE+FP)	stage I hypertension	-0.352941	1.95807	540	-0.180249	1
(Set 3 LP+SR) - (Set 3 TE+FP)	stage I hypertension	-2.41176	1.95807	540	-1.2317	1
(BV SPD+CP) - (Set 1 SPD+CP)	stage I hypertension
(BV SPD+CP) - (Set 2 SPD+CP)	stage I hypertension
(BV SPD+CP) - (Set 3 SPD+CP)	stage I hypertension
(BV SPD+CP) - (BV TE+FP)	stage I hypertension
(BV SPD+CP) - (Set 1 TE+FP)	stage I hypertension
(BV SPD+CP) - (Set 2 TE+FP)	stage I hypertension
(BV SPD+CP) - (Set 3 TE+FP)	stage I hypertension
(Set 1 SPD+CP) - (Set 2 SPD+CP)	stage I hypertension	-1.29412	1.95807	540	-0.660914	1
(Set 1 SPD+CP) - (Set 3 SPD+CP)	stage I hypertension	0.647059	1.95807	540	0.330457	1
(Set 1 SPD+CP) - (BV TE+FP)	stage I hypertension
(Set 1 SPD+CP) - (Set 1 TE+FP)	stage I hypertension	2.23529	1.95807	540	1.14158	1
(Set 1 SPD+CP) - (Set 2 TE+FP)	stage I hypertension	0.294118	1.95807	540	0.150208	1
(Set 1 SPD+CP) - (Set 3 TE+FP)	stage I hypertension	-1.76471	1.95807	540	-0.901247	1
(Set 2 SPD+CP) - (Set 3 SPD+CP)	stage I hypertension	1.94118	1.95807	540	0.991372	1
(Set 2 SPD+CP) - (BV TE+FP)	stage I hypertension
(Set 2 SPD+CP) - (Set 1 TE+FP)	stage I hypertension	3.52941	1.95807	540	1.80249	1
(Set 2 SPD+CP) - (Set 2 TE+FP)	stage I hypertension	1.58824	1.95807	540	0.811122	1
(Set 2 SPD+CP) - (Set 3 TE+FP)	stage I hypertension	-0.470588	1.95807	540	-0.240333	1
(Set 3 SPD+CP) - (BV TE+FP)	stage I hypertension
(Set 3 SPD+CP) - (Set 1 TE+FP)	stage I hypertension	1.58824	1.95807	540	0.811122	1
(Set 3 SPD+CP) - (Set 2 TE+FP)	stage I hypertension	-0.352941	1.95807	540	-0.180249	1
(Set 3 SPD+CP) - (Set 3 TE+FP)	stage I hypertension	-2.41176	1.95807	540	-1.2317	1
(BV TE+FP) - (Set 1 TE+FP)	stage I hypertension
(BV TE+FP) - (Set 2 TE+FP)	stage I hypertension
(BV TE+FP) - (Set 3 TE+FP)	stage I hypertension
(Set 1 TE+FP) - (Set 2 TE+FP)	stage I hypertension	-1.94118	1.95807	540	-0.991372	1
(Set 1 TE+FP) - (Set 3 TE+FP)	stage I hypertension	-4	1.95807	540	-2.04283	1
(Set 2 TE+FP) - (Set 3 TE+FP)	stage I hypertension	-2.05882	1.95807	540	-1.05145	1

## Sheet: ANOVA PWVao
Sum Sq	Mean Sq	NumDF	DenDF	F value	Pr(>F)	Term
7.30479	2.43493	3	512.842	1.74927	0.155962	Set
12.8132	4.27107	3	512.962	3.06836	0.0275821	Exercise
9.07017	9.07017	1	45.3491	6.51607	0.0141252	Group
6.82969	1.13828	6	512.837	0.817749	0.55642	Set:Exercise
18.6635	6.22115	3	512.842	4.46931	0.00412883	Set:Group
6.94522	2.31507	3	512.962	1.66316	0.173991	Exercise:Group
15.0831	2.51386	6	512.837	1.80597	0.0959291	Set:Exercise:Group

## Sheet: Posthoc PWVao
Comparison	Group	Estimate	SE	df	t-value	p-value
BV Baseline values - Set 1 Baseline values	normotension
BV Baseline values - Set 2 Baseline values	normotension
BV Baseline values - Set 3 Baseline values	normotension
BV Baseline values - (BV BCS+SVC)	normotension
BV Baseline values - (Set 1 BCS+SVC)	normotension	-0.40321	0.307464	513.114	-1.3114	1
BV Baseline values - (Set 2 BCS+SVC)	normotension	-0.374971	0.310478	513.233	-1.20772	1
BV Baseline values - (Set 3 BCS+SVC)	normotension	-0.735723	0.310519	513.276	-2.36934	1
BV Baseline values - (BV LP+SR)	normotension
BV Baseline values - (Set 1 LP+SR)	normotension	-0.927949	0.313625	513.299	-2.95879	0.252023
BV Baseline values - (Set 2 LP+SR)	normotension	-0.589475	0.307485	513.135	-1.91709	1
BV Baseline values - (Set 3 LP+SR)	normotension	-0.730052	0.307464	513.114	-2.37443	1
BV Baseline values - (BV SPD+CP)	normotension
BV Baseline values - (Set 1 SPD+CP)	normotension	-0.652124	0.307447	513.097	-2.12109	1
BV Baseline values - (Set 2 SPD+CP)	normotension	-1.0356	0.307447	513.097	-3.36839	0.0634072
BV Baseline values - (Set 3 SPD+CP)	normotension	-0.7	0.304628	513.002	-2.29789	1
BV Baseline values - (BV TE+FP)	normotension
BV Baseline values - (Set 1 TE+FP)	normotension	-0.659873	0.313739	513.414	-2.10326	1
BV Baseline values - (Set 2 TE+FP)	normotension	-0.148887	0.317151	513.538	-0.469452	1
BV Baseline values - (Set 3 TE+FP)	normotension	-0.715176	0.313723	513.399	-2.27964	1
Set 1 Baseline values - Set 2 Baseline values	normotension
Set 1 Baseline values - Set 3 Baseline values	normotension
Set 1 Baseline values - (BV BCS+SVC)	normotension
Set 1 Baseline values - (Set 1 BCS+SVC)	normotension
Set 1 Baseline values - (Set 2 BCS+SVC)	normotension
Set 1 Baseline values - (Set 3 BCS+SVC)	normotension
Set 1 Baseline values - (BV LP+SR)	normotension
Set 1 Baseline values - (Set 1 LP+SR)	normotension
Set 1 Baseline values - (Set 2 LP+SR)	normotension
Set 1 Baseline values - (Set 3 LP+SR)	normotension
Set 1 Baseline values - (BV SPD+CP)	normotension
Set 1 Baseline values - (Set 1 SPD+CP)	normotension
Set 1 Baseline values - (Set 2 SPD+CP)	normotension
Set 1 Baseline values - (Set 3 SPD+CP)	normotension
Set 1 Baseline values - (BV TE+FP)	normotension
Set 1 Baseline values - (Set 1 TE+FP)	normotension
Set 1 Baseline values - (Set 2 TE+FP)	normotension
Set 1 Baseline values - (Set 3 TE+FP)	normotension
Set 2 Baseline values - Set 3 Baseline values	normotension
Set 2 Baseline values - (BV BCS+SVC)	normotension
Set 2 Baseline values - (Set 1 BCS+SVC)	normotension
Set 2 Baseline values - (Set 2 BCS+SVC)	normotension
Set 2 Baseline values - (Set 3 BCS+SVC)	normotension
Set 2 Baseline values - (BV LP+SR)	normotension
Set 2 Baseline values - (Set 1 LP+SR)	normotension
Set 2 Baseline values - (Set 2 LP+SR)	normotension
Set 2 Baseline values - (Set 3 LP+SR)	normotension
Set 2 Baseline values - (BV SPD+CP)	normotension
Set 2 Baseline values - (Set 1 SPD+CP)	normotension
Set 2 Baseline values - (Set 2 SPD+CP)	normotension
Set 2 Baseline values - (Set 3 SPD+CP)	normotension
Set 2 Baseline values - (BV TE+FP)	normotension
Set 2 Baseline values - (Set 1 TE+FP)	normotension
Set 2 Baseline values - (Set 2 TE+FP)	normotension
Set 2 Baseline values - (Set 3 TE+FP)	normotension
Set 3 Baseline values - (BV BCS+SVC)	normotension
Set 3 Baseline values - (Set 1 BCS+SVC)	normotension
Set 3 Baseline values - (Set 2 BCS+SVC)	normotension
Set 3 Baseline values - (Set 3 BCS+SVC)	normotension
Set 3 Baseline values - (BV LP+SR)	normotension
Set 3 Baseline values - (Set 1 LP+SR)	normotension
Set 3 Baseline values - (Set 2 LP+SR)	normotension
Set 3 Baseline values - (Set 3 LP+SR)	normotension
Set 3 Baseline values - (BV SPD+CP)	normotension
Set 3 Baseline values - (Set 1 SPD+CP)	normotension
Set 3 Baseline values - (Set 2 SPD+CP)	normotension
Set 3 Baseline values - (Set 3 SPD+CP)	normotension
Set 3 Baseline values - (BV TE+FP)	normotension
Set 3 Baseline values - (Set 1 TE+FP)	normotension
Set 3 Baseline values - (Set 2 TE+FP)	normotension
Set 3 Baseline values - (Set 3 TE+FP)	normotension
(BV BCS+SVC) - (Set 1 BCS+SVC)	normotension
(BV BCS+SVC) - (Set 2 BCS+SVC)	normotension
(BV BCS+SVC) - (Set 3 BCS+SVC)	normotension
(BV BCS+SVC) - (BV LP+SR)	normotension
(BV BCS+SVC) - (Set 1 LP+SR)	normotension
(BV BCS+SVC) - (Set 2 LP+SR)	normotension
(BV BCS+SVC) - (Set 3 LP+SR)	normotension
(BV BCS+SVC) - (BV SPD+CP)	normotension
(BV BCS+SVC) - (Set 1 SPD+CP)	normotension
(BV BCS+SVC) - (Set 2 SPD+CP)	normotension
(BV BCS+SVC) - (Set 3 SPD+CP)	normotension
(BV BCS+SVC) - (BV TE+FP)	normotension
(BV BCS+SVC) - (Set 1 TE+FP)	normotension
(BV BCS+SVC) - (Set 2 TE+FP)	normotension
(BV BCS+SVC) - (Set 3 TE+FP)	normotension
(Set 1 BCS+SVC) - (Set 2 BCS+SVC)	normotension	0.0282388	0.313297	513.356	0.0901345	1
(Set 1 BCS+SVC) - (Set 3 BCS+SVC)	normotension	-0.332513	0.313339	513.4	-1.06119	1
(Set 1 BCS+SVC) - (BV LP+SR)	normotension
(Set 1 BCS+SVC) - (Set 1 LP+SR)	normotension	-0.524739	0.31643	513.424	-1.65831	1
(Set 1 BCS+SVC) - (Set 2 LP+SR)	normotension	-0.186265	0.310313	513.252	-0.60025	1
(Set 1 BCS+SVC) - (Set 3 LP+SR)	normotension	-0.326843	0.310292	513.23	-1.05334	1
(Set 1 BCS+SVC) - (BV SPD+CP)	normotension
(Set 1 BCS+SVC) - (Set 1 SPD+CP)	normotension	-0.248915	0.310273	513.213	-0.802243	1
(Set 1 BCS+SVC) - (Set 2 SPD+CP)	normotension	-0.632392	0.310273	513.213	-2.03818	1
(Set 1 BCS+SVC) - (Set 3 SPD+CP)	normotension	-0.29679	0.307464	513.114	-0.965283	1
(Set 1 BCS+SVC) - (BV TE+FP)	normotension
(Set 1 BCS+SVC) - (Set 1 TE+FP)	normotension	-0.256664	0.316069	513.309	-0.812048	1
(Set 1 BCS+SVC) - (Set 2 TE+FP)	normotension	0.254323	0.319954	513.674	0.794873	1
(Set 1 BCS+SVC) - (Set 3 TE+FP)	normotension	-0.311966	0.316534	513.529	-0.985567	1
(Set 2 BCS+SVC) - (Set 3 BCS+SVC)	normotension	-0.360752	0.316336	513.533	-1.14041	1
(Set 2 BCS+SVC) - (BV LP+SR)	normotension
(Set 2 BCS+SVC) - (Set 1 LP+SR)	normotension	-0.552978	0.319412	513.558	-1.73124	1
(Set 2 BCS+SVC) - (Set 2 LP+SR)	normotension	-0.214504	0.313319	513.379	-0.684619	1
(Set 2 BCS+SVC) - (Set 3 LP+SR)	normotension	-0.355081	0.313297	513.356	-1.13337	1
(Set 2 BCS+SVC) - (BV SPD+CP)	normotension
(Set 2 BCS+SVC) - (Set 1 SPD+CP)	normotension	-0.277153	0.313277	513.337	-0.884693	1
(Set 2 BCS+SVC) - (Set 2 SPD+CP)	normotension	-0.660631	0.313277	513.337	-2.10878	1
(Set 2 BCS+SVC) - (Set 3 SPD+CP)	normotension	-0.325029	0.310478	513.233	-1.04687	1
(Set 2 BCS+SVC) - (BV TE+FP)	normotension
(Set 2 BCS+SVC) - (Set 1 TE+FP)	normotension	-0.284902	0.31954	513.684	-0.891601	1
(Set 2 BCS+SVC) - (Set 2 TE+FP)	normotension	0.226084	0.322375	513.528	0.701307	1
(Set 2 BCS+SVC) - (Set 3 TE+FP)	normotension	-0.340205	0.318978	513.379	-1.06655	1
(Set 3 BCS+SVC) - (BV LP+SR)	normotension
(Set 3 BCS+SVC) - (Set 1 LP+SR)	normotension	-0.192226	0.319463	513.609	-0.601717	1
(Set 3 BCS+SVC) - (Set 2 LP+SR)	normotension	0.146248	0.313361	513.423	0.466707	1
(Set 3 BCS+SVC) - (Set 3 LP+SR)	normotension	0.00567059	0.312871	513.169	0.0181244	1
(Set 3 BCS+SVC) - (BV SPD+CP)	normotension
(Set 3 BCS+SVC) - (Set 1 SPD+CP)	normotension	0.0835985	0.313321	513.383	0.266815	1
(Set 3 BCS+SVC) - (Set 2 SPD+CP)	normotension	-0.299879	0.313321	513.383	-0.957099	1
(Set 3 BCS+SVC) - (Set 3 SPD+CP)	normotension	0.0357229	0.310519	513.276	0.115043	1
(Set 3 BCS+SVC) - (BV TE+FP)	normotension
(Set 3 BCS+SVC) - (Set 1 TE+FP)	normotension	0.0758496	0.318991	513.386	0.23778	1
(Set 3 BCS+SVC) - (Set 2 TE+FP)	normotension	0.586836	0.322369	513.518	1.82039	1
(Set 3 BCS+SVC) - (Set 3 TE+FP)	normotension	0.0205473	0.318972	513.368	0.0644172	1
(BV LP+SR) - (Set 1 LP+SR)	normotension
(BV LP+SR) - (Set 2 LP+SR)	normotension
(BV LP+SR) - (Set 3 LP+SR)	normotension
(BV LP+SR) - (BV SPD+CP)	normotension
(BV LP+SR) - (Set 1 SPD+CP)	normotension
(BV LP+SR) - (Set 2 SPD+CP)	normotension
(BV LP+SR) - (Set 3 SPD+CP)	normotension
(BV LP+SR) - (BV TE+FP)	normotension
(BV LP+SR) - (Set 1 TE+FP)	normotension
(BV LP+SR) - (Set 2 TE+FP)	normotension
(BV LP+SR) - (Set 3 TE+FP)	normotension
(Set 1 LP+SR) - (Set 2 LP+SR)	normotension	0.338474	0.316455	513.449	1.06958	1
(Set 1 LP+SR) - (Set 3 LP+SR)	normotension	0.197897	0.31643	513.423	0.625405	1
(Set 1 LP+SR) - (BV SPD+CP)	normotension
(Set 1 LP+SR) - (Set 1 SPD+CP)	normotension	0.275825	0.316409	513.404	0.871735	1
(Set 1 LP+SR) - (Set 2 SPD+CP)	normotension	-0.107653	0.316409	513.404	-0.340233	1
(Set 1 LP+SR) - (Set 3 SPD+CP)	normotension	0.227949	0.313625	513.299	0.726821	1
(Set 1 LP+SR) - (BV TE+FP)	normotension
(Set 1 LP+SR) - (Set 1 TE+FP)	normotension	0.268076	0.322655	513.766	0.830842	1
(Set 1 LP+SR) - (Set 2 TE+FP)	normotension	0.779062	0.326036	513.906	2.3895	1
(Set 1 LP+SR) - (Set 3 TE+FP)	normotension	0.212773	0.322635	513.748	0.659486	1
(Set 2 LP+SR) - (Set 3 LP+SR)	normotension	-0.140577	0.310314	513.253	-0.453016	1
(Set 2 LP+SR) - (BV SPD+CP)	normotension
(Set 2 LP+SR) - (Set 1 SPD+CP)	normotension	-0.0626495	0.310295	513.235	-0.201903	1
(Set 2 LP+SR) - (Set 2 SPD+CP)	normotension	-0.446127	0.310295	513.235	-1.43775	1
(Set 2 LP+SR) - (Set 3 SPD+CP)	normotension	-0.110525	0.307485	513.135	-0.359449	1
(Set 2 LP+SR) - (BV TE+FP)	normotension
(Set 2 LP+SR) - (Set 1 TE+FP)	normotension	-0.0703985	0.316047	513.286	-0.222747	1
(Set 2 LP+SR) - (Set 2 TE+FP)	normotension	0.440588	0.319435	513.412	1.37927	1
(Set 2 LP+SR) - (Set 3 TE+FP)	normotension	-0.125701	0.316556	513.551	-0.397088	1
(Set 3 LP+SR) - (BV SPD+CP)	normotension
(Set 3 LP+SR) - (Set 1 SPD+CP)	normotension	0.0779279	0.310273	513.213	0.251159	1
(Set 3 LP+SR) - (Set 2 SPD+CP)	normotension	-0.305549	0.310273	513.213	-0.984775	1
(Set 3 LP+SR) - (Set 3 SPD+CP)	normotension	0.0300523	0.307464	513.114	0.0977424	1
(Set 3 LP+SR) - (BV TE+FP)	normotension
(Set 3 LP+SR) - (Set 1 TE+FP)	normotension	0.070179	0.316552	513.545	0.221698	1
(Set 3 LP+SR) - (Set 2 TE+FP)	normotension	0.581165	0.319955	513.675	1.8164	1
(Set 3 LP+SR) - (Set 3 TE+FP)	normotension	0.0148767	0.316534	513.529	0.0469987	1
(BV SPD+CP) - (Set 1 SPD+CP)	normotension
(BV SPD+CP) - (Set 2 SPD+CP)	normotension
(BV SPD+CP) - (Set 3 SPD+CP)	normotension
(BV SPD+CP) - (BV TE+FP)	normotension
(BV SPD+CP) - (Set 1 TE+FP)	normotension
(BV SPD+CP) - (Set 2 TE+FP)	normotension
(BV SPD+CP) - (Set 3 TE+FP)	normotension
(Set 1 SPD+CP) - (Set 2 SPD+CP)	normotension	-0.383477	0.310255	513.195	-1.23601	1
(Set 1 SPD+CP) - (Set 3 SPD+CP)	normotension	-0.0478756	0.307447	513.097	-0.15572	1
(Set 1 SPD+CP) - (BV TE+FP)	normotension
(Set 1 SPD+CP) - (Set 1 TE+FP)	normotension	-0.00774897	0.316532	513.526	-0.0244809	1
(Set 1 SPD+CP) - (Set 2 TE+FP)	normotension	0.503237	0.319934	513.655	1.57294	1
(Set 1 SPD+CP) - (Set 3 TE+FP)	normotension	-0.0630513	0.316514	513.51	-0.199205	1
(Set 2 SPD+CP) - (Set 3 SPD+CP)	normotension	0.335602	0.307447	513.097	1.09158	1
(Set 2 SPD+CP) - (BV TE+FP)	normotension
(Set 2 SPD+CP) - (Set 1 TE+FP)	normotension	0.375728	0.316532	513.526	1.18702	1
(Set 2 SPD+CP) - (Set 2 TE+FP)	normotension	0.886715	0.319934	513.655	2.77156	0.450937
(Set 2 SPD+CP) - (Set 3 TE+FP)	normotension	0.320426	0.316514	513.51	1.01236	1
(Set 3 SPD+CP) - (BV TE+FP)	normotension
(Set 3 SPD+CP) - (Set 1 TE+FP)	normotension	0.0401266	0.313739	513.414	0.127898	1
(Set 3 SPD+CP) - (Set 2 TE+FP)	normotension	0.551113	0.317151	513.538	1.7377	1
(Set 3 SPD+CP) - (Set 3 TE+FP)	normotension	-0.0151756	0.313723	513.399	-0.0483728	1
(BV TE+FP) - (Set 1 TE+FP)	normotension
(BV TE+FP) - (Set 2 TE+FP)	normotension
(BV TE+FP) - (Set 3 TE+FP)	normotension
(Set 1 TE+FP) - (Set 2 TE+FP)	normotension	0.510986	0.324967	513.382	1.57242	1
(Set 1 TE+FP) - (Set 3 TE+FP)	normotension	-0.0553023	0.322152	513.523	-0.171665	1
(Set 2 TE+FP) - (Set 3 TE+FP)	normotension	-0.566288	0.324945	513.362	-1.74272	1
BV Baseline values - Set 1 Baseline values	stage I hypertension
BV Baseline values - Set 2 Baseline values	stage I hypertension
BV Baseline values - Set 3 Baseline values	stage I hypertension
BV Baseline values - (BV BCS+SVC)	stage I hypertension
BV Baseline values - (Set 1 BCS+SVC)	stage I hypertension	0.0373593	0.411527	513.239	0.0907822	1
BV Baseline values - (Set 2 BCS+SVC)	stage I hypertension	-0.237641	0.411527	513.239	-0.57746	1
BV Baseline values - (Set 3 BCS+SVC)	stage I hypertension	-0.0176471	0.404674	513.002	-0.0436081	1
BV Baseline values - (BV LP+SR)	stage I hypertension
BV Baseline values - (Set 1 LP+SR)	stage I hypertension	-0.270588	0.404674	513.002	-0.668657	1
BV Baseline values - (Set 2 LP+SR)	stage I hypertension	-0.6	0.404674	513.002	-1.48267	1
BV Baseline values - (Set 3 LP+SR)	stage I hypertension	-0.158824	0.404674	513.002	-0.392473	1
BV Baseline values - (BV SPD+CP)	stage I hypertension
BV Baseline values - (Set 1 SPD+CP)	stage I hypertension	0.488235	0.404674	513.002	1.20649	1
BV Baseline values - (Set 2 SPD+CP)	stage I hypertension	-0.0176471	0.404674	513.002	-0.0436081	1
BV Baseline values - (Set 3 SPD+CP)	stage I hypertension	-0.0588235	0.404674	513.002	-0.14536	1
BV Baseline values - (BV TE+FP)	stage I hypertension
BV Baseline values - (Set 1 TE+FP)	stage I hypertension	1.20308	0.411437	513.171	2.9241	0.281365
BV Baseline values - (Set 2 TE+FP)	stage I hypertension	-0.364706	0.404674	513.002	-0.901233	1
BV Baseline values - (Set 3 TE+FP)	stage I hypertension	0.135327	0.419058	513.415	0.322932	1
Set 1 Baseline values - Set 2 Baseline values	stage I hypertension
Set 1 Baseline values - Set 3 Baseline values	stage I hypertension
Set 1 Baseline values - (BV BCS+SVC)	stage I hypertension
Set 1 Baseline values - (Set 1 BCS+SVC)	stage I hypertension
Set 1 Baseline values - (Set 2 BCS+SVC)	stage I hypertension
Set 1 Baseline values - (Set 3 BCS+SVC)	stage I hypertension
Set 1 Baseline values - (BV LP+SR)	stage I hypertension
Set 1 Baseline values - (Set 1 LP+SR)	stage I hypertension
Set 1 Baseline values - (Set 2 LP+SR)	stage I hypertension
Set 1 Baseline values - (Set 3 LP+SR)	stage I hypertension
Set 1 Baseline values - (BV SPD+CP)	stage I hypertension
Set 1 Baseline values - (Set 1 SPD+CP)	stage I hypertension
Set 1 Baseline values - (Set 2 SPD+CP)	stage I hypertension
Set 1 Baseline values - (Set 3 SPD+CP)	stage I hypertension
Set 1 Baseline values - (BV TE+FP)	stage I hypertension
Set 1 Baseline values - (Set 1 TE+FP)	stage I hypertension
Set 1 Baseline values - (Set 2 TE+FP)	stage I hypertension
Set 1 Baseline values - (Set 3 TE+FP)	stage I hypertension
Set 2 Baseline values - Set 3 Baseline values	stage I hypertension
Set 2 Baseline values - (BV BCS+SVC)	stage I hypertension
Set 2 Baseline values - (Set 1 BCS+SVC)	stage I hypertension
Set 2 Baseline values - (Set 2 BCS+SVC)	stage I hypertension
Set 2 Baseline values - (Set 3 BCS+SVC)	stage I hypertension
Set 2 Baseline values - (BV LP+SR)	stage I hypertension
Set 2 Baseline values - (Set 1 LP+SR)	stage I hypertension
Set 2 Baseline values - (Set 2 LP+SR)	stage I hypertension
Set 2 Baseline values - (Set 3 LP+SR)	stage I hypertension
Set 2 Baseline values - (BV SPD+CP)	stage I hypertension
Set 2 Baseline values - (Set 1 SPD+CP)	stage I hypertension
Set 2 Baseline values - (Set 2 SPD+CP)	stage I hypertension
Set 2 Baseline values - (Set 3 SPD+CP)	stage I hypertension
Set 2 Baseline values - (BV TE+FP)	stage I hypertension
Set 2 Baseline values - (Set 1 TE+FP)	stage I hypertension
Set 2 Baseline values - (Set 2 TE+FP)	stage I hypertension
Set 2 Baseline values - (Set 3 TE+FP)	stage I hypertension
Set 3 Baseline values - (BV BCS+SVC)	stage I hypertension
Set 3 Baseline values - (Set 1 BCS+SVC)	stage I hypertension
Set 3 Baseline values - (Set 2 BCS+SVC)	stage I hypertension
Set 3 Baseline values - (Set 3 BCS+SVC)	stage I hypertension
Set 3 Baseline values - (BV LP+SR)	stage I hypertension
Set 3 Baseline values - (Set 1 LP+SR)	stage I hypertension
Set 3 Baseline values - (Set 2 LP+SR)	stage I hypertension
Set 3 Baseline values - (Set 3 LP+SR)	stage I hypertension
Set 3 Baseline values - (BV SPD+CP)	stage I hypertension
Set 3 Baseline values - (Set 1 SPD+CP)	stage I hypertension
Set 3 Baseline values - (Set 2 SPD+CP)	stage I hypertension
Set 3 Baseline values - (Set 3 SPD+CP)	stage I hypertension
Set 3 Baseline values - (BV TE+FP)	stage I hypertension
Set 3 Baseline values - (Set 1 TE+FP)	stage I hypertension
Set 3 Baseline values - (Set 2 TE+FP)	stage I hypertension
Set 3 Baseline values - (Set 3 TE+FP)	stage I hypertension
(BV BCS+SVC) - (Set 1 BCS+SVC)	stage I hypertension
(BV BCS+SVC) - (Set 2 BCS+SVC)	stage I hypertension
(BV BCS+SVC) - (Set 3 BCS+SVC)	stage I hypertension
(BV BCS+SVC) - (BV LP+SR)	stage I hypertension
(BV BCS+SVC) - (Set 1 LP+SR)	stage I hypertension
(BV BCS+SVC) - (Set 2 LP+SR)	stage I hypertension
(BV BCS+SVC) - (Set 3 LP+SR)	stage I hypertension
(BV BCS+SVC) - (BV SPD+CP)	stage I hypertension
(BV BCS+SVC) - (Set 1 SPD+CP)	stage I hypertension
(BV BCS+SVC) - (Set 2 SPD+CP)	stage I hypertension
(BV BCS+SVC) - (Set 3 SPD+CP)	stage I hypertension
(BV BCS+SVC) - (BV TE+FP)	stage I hypertension
(BV BCS+SVC) - (Set 1 TE+FP)	stage I hypertension
(BV BCS+SVC) - (Set 2 TE+FP)	stage I hypertension
(BV BCS+SVC) - (Set 3 TE+FP)	stage I hypertension
(Set 1 BCS+SVC) - (Set 2 BCS+SVC)	stage I hypertension	-0.275	0.417129	513.002	-0.659269	1
(Set 1 BCS+SVC) - (Set 3 BCS+SVC)	stage I hypertension	-0.0550064	0.411527	513.239	-0.133664	1
(Set 1 BCS+SVC) - (BV LP+SR)	stage I hypertension
(Set 1 BCS+SVC) - (Set 1 LP+SR)	stage I hypertension	-0.307948	0.411527	513.239	-0.748304	1
(Set 1 BCS+SVC) - (Set 2 LP+SR)	stage I hypertension	-0.637359	0.411527	513.239	-1.54877	1
(Set 1 BCS+SVC) - (Set 3 LP+SR)	stage I hypertension	-0.196183	0.411527	513.239	-0.476719	1
(Set 1 BCS+SVC) - (BV SPD+CP)	stage I hypertension
(Set 1 BCS+SVC) - (Set 1 SPD+CP)	stage I hypertension	0.450876	0.411527	513.239	1.09562	1
(Set 1 BCS+SVC) - (Set 2 SPD+CP)	stage I hypertension	-0.0550064	0.411527	513.239	-0.133664	1
(Set 1 BCS+SVC) - (Set 3 SPD+CP)	stage I hypertension	-0.0961829	0.411527	513.239	-0.233722	1
(Set 1 BCS+SVC) - (BV TE+FP)	stage I hypertension
(Set 1 BCS+SVC) - (Set 1 TE+FP)	stage I hypertension	1.16572	0.418256	513.428	2.7871	0.43018
(Set 1 BCS+SVC) - (Set 2 TE+FP)	stage I hypertension	-0.402065	0.411527	513.239	-0.977008	1
(Set 1 BCS+SVC) - (Set 3 TE+FP)	stage I hypertension	0.097968	0.42456	513.182	0.230752	1
(Set 2 BCS+SVC) - (Set 3 BCS+SVC)	stage I hypertension	0.219994	0.411527	513.239	0.534579	1
(Set 2 BCS+SVC) - (BV LP+SR)	stage I hypertension
(Set 2 BCS+SVC) - (Set 1 LP+SR)	stage I hypertension	-0.0329476	0.411527	513.239	-0.0800617	1
(Set 2 BCS+SVC) - (Set 2 LP+SR)	stage I hypertension	-0.362359	0.411527	513.239	-0.880523	1
(Set 2 BCS+SVC) - (Set 3 LP+SR)	stage I hypertension	0.0788171	0.411527	513.239	0.191524	1
(Set 2 BCS+SVC) - (BV SPD+CP)	stage I hypertension
(Set 2 BCS+SVC) - (Set 1 SPD+CP)	stage I hypertension	0.725876	0.411527	513.239	1.76386	1
(Set 2 BCS+SVC) - (Set 2 SPD+CP)	stage I hypertension	0.219994	0.411527	513.239	0.534579	1
(Set 2 BCS+SVC) - (Set 3 SPD+CP)	stage I hypertension	0.178817	0.411527	513.239	0.434521	1
(Set 2 BCS+SVC) - (BV TE+FP)	stage I hypertension
(Set 2 BCS+SVC) - (Set 1 TE+FP)	stage I hypertension	1.44072	0.418256	513.428	3.4446	0.0482595
(Set 2 BCS+SVC) - (Set 2 TE+FP)	stage I hypertension	-0.127065	0.411527	513.239	-0.308765	1
(Set 2 BCS+SVC) - (Set 3 TE+FP)	stage I hypertension	0.372968	0.42456	513.182	0.878482	1
(Set 3 BCS+SVC) - (BV LP+SR)	stage I hypertension
(Set 3 BCS+SVC) - (Set 1 LP+SR)	stage I hypertension	-0.252941	0.404674	513.002	-0.625049	1
(Set 3 BCS+SVC) - (Set 2 LP+SR)	stage I hypertension	-0.582353	0.404674	513.002	-1.43907	1
(Set 3 BCS+SVC) - (Set 3 LP+SR)	stage I hypertension	-0.141176	0.404674	513.002	-0.348865	1
(Set 3 BCS+SVC) - (BV SPD+CP)	stage I hypertension
(Set 3 BCS+SVC) - (Set 1 SPD+CP)	stage I hypertension	0.505882	0.404674	513.002	1.2501	1
(Set 3 BCS+SVC) - (Set 2 SPD+CP)	stage I hypertension	-2.77556e-16	0.404674	513.002	-6.85875e-16	1
(Set 3 BCS+SVC) - (Set 3 SPD+CP)	stage I hypertension	-0.0411765	0.404674	513.002	-0.101752	1
(Set 3 BCS+SVC) - (BV TE+FP)	stage I hypertension
(Set 3 BCS+SVC) - (Set 1 TE+FP)	stage I hypertension	1.22073	0.411437	513.171	2.96699	0.245511
(Set 3 BCS+SVC) - (Set 2 TE+FP)	stage I hypertension	-0.347059	0.404674	513.002	-0.857625	1
(Set 3 BCS+SVC) - (Set 3 TE+FP)	stage I hypertension	0.152974	0.419058	513.415	0.365043	1
(BV LP+SR) - (Set 1 LP+SR)	stage I hypertension
(BV LP+SR) - (Set 2 LP+SR)	stage I hypertension
(BV LP+SR) - (Set 3 LP+SR)	stage I hypertension
(BV LP+SR) - (BV SPD+CP)	stage I hypertension
(BV LP+SR) - (Set 1 SPD+CP)	stage I hypertension
(BV LP+SR) - (Set 2 SPD+CP)	stage I hypertension
(BV LP+SR) - (Set 3 SPD+CP)	stage I hypertension
(BV LP+SR) - (BV TE+FP)	stage I hypertension
(BV LP+SR) - (Set 1 TE+FP)	stage I hypertension
(BV LP+SR) - (Set 2 TE+FP)	stage I hypertension
(BV LP+SR) - (Set 3 TE+FP)	stage I hypertension
(Set 1 LP+SR) - (Set 2 LP+SR)	stage I hypertension	-0.329412	0.404674	513.002	-0.814017	1
(Set 1 LP+SR) - (Set 3 LP+SR)	stage I hypertension	0.111765	0.404674	513.002	0.276184	1
(Set 1 LP+SR) - (BV SPD+CP)	stage I hypertension
(Set 1 LP+SR) - (Set 1 SPD+CP)	stage I hypertension	0.758824	0.404674	513.002	1.87515	1
(Set 1 LP+SR) - (Set 2 SPD+CP)	stage I hypertension	0.252941	0.404674	513.002	0.625049	1
(Set 1 LP+SR) - (Set 3 SPD+CP)	stage I hypertension	0.211765	0.404674	513.002	0.523297	1
(Set 1 LP+SR) - (BV TE+FP)	stage I hypertension
(Set 1 LP+SR) - (Set 1 TE+FP)	stage I hypertension	1.47367	0.411437	513.171	3.58176	0.0291537
(Set 1 LP+SR) - (Set 2 TE+FP)	stage I hypertension	-0.0941176	0.404674	513.002	-0.232576	1
(Set 1 LP+SR) - (Set 3 TE+FP)	stage I hypertension	0.405916	0.419058	513.415	0.968638	1
(Set 2 LP+SR) - (Set 3 LP+SR)	stage I hypertension	0.441176	0.404674	513.002	1.0902	1
(Set 2 LP+SR) - (BV SPD+CP)	stage I hypertension
(Set 2 LP+SR) - (Set 1 SPD+CP)	stage I hypertension	1.08824	0.404674	513.002	2.68916	0.576909
(Set 2 LP+SR) - (Set 2 SPD+CP)	stage I hypertension	0.582353	0.404674	513.002	1.43907	1
(Set 2 LP+SR) - (Set 3 SPD+CP)	stage I hypertension	0.541176	0.404674	513.002	1.33731	1
(Set 2 LP+SR) - (BV TE+FP)	stage I hypertension
(Set 2 LP+SR) - (Set 1 TE+FP)	stage I hypertension	1.80308	0.411437	513.171	4.3824	0.00111086
(Set 2 LP+SR) - (Set 2 TE+FP)	stage I hypertension	0.235294	0.404674	513.002	0.581441	1
(Set 2 LP+SR) - (Set 3 TE+FP)	stage I hypertension	0.735327	0.419058	513.415	1.75471	1
(Set 3 LP+SR) - (BV SPD+CP)	stage I hypertension
(Set 3 LP+SR) - (Set 1 SPD+CP)	stage I hypertension	0.647059	0.404674	513.002	1.59896	1
(Set 3 LP+SR) - (Set 2 SPD+CP)	stage I hypertension	0.141176	0.404674	513.002	0.348865	1
(Set 3 LP+SR) - (Set 3 SPD+CP)	stage I hypertension	0.1	0.404674	513.002	0.247112	1
(Set 3 LP+SR) - (BV TE+FP)	stage I hypertension
(Set 3 LP+SR) - (Set 1 TE+FP)	stage I hypertension	1.36191	0.411437	513.171	3.31012	0.0778548
(Set 3 LP+SR) - (Set 2 TE+FP)	stage I hypertension	-0.205882	0.404674	513.002	-0.508761	1
(Set 3 LP+SR) - (Set 3 TE+FP)	stage I hypertension	0.294151	0.419058	513.415	0.701933	1
(BV SPD+CP) - (Set 1 SPD+CP)	stage I hypertension
(BV SPD+CP) - (Set 2 SPD+CP)	stage I hypertension
(BV SPD+CP) - (Set 3 SPD+CP)	stage I hypertension
(BV SPD+CP) - (BV TE+FP)	stage I hypertension
(BV SPD+CP) - (Set 1 TE+FP)	stage I hypertension
(BV SPD+CP) - (Set 2 TE+FP)	stage I hypertension
(BV SPD+CP) - (Set 3 TE+FP)	stage I hypertension
(Set 1 SPD+CP) - (Set 2 SPD+CP)	stage I hypertension	-0.505882	0.404674	513.002	-1.2501	1
(Set 1 SPD+CP) - (Set 3 SPD+CP)	stage I hypertension	-0.547059	0.404674	513.002	-1.35185	1
(Set 1 SPD+CP) - (BV TE+FP)	stage I hypertension
(Set 1 SPD+CP) - (Set 1 TE+FP)	stage I hypertension	0.714847	0.411437	513.171	1.73744	1
(Set 1 SPD+CP) - (Set 2 TE+FP)	stage I hypertension	-0.852941	0.404674	513.002	-2.10772	1
(Set 1 SPD+CP) - (Set 3 TE+FP)	stage I hypertension	-0.352908	0.419058	513.415	-0.842146	1
(Set 2 SPD+CP) - (Set 3 SPD+CP)	stage I hypertension	-0.0411765	0.404674	513.002	-0.101752	1
(Set 2 SPD+CP) - (BV TE+FP)	stage I hypertension
(Set 2 SPD+CP) - (Set 1 TE+FP)	stage I hypertension	1.22073	0.411437	513.171	2.96699	0.245511
(Set 2 SPD+CP) - (Set 2 TE+FP)	stage I hypertension	-0.347059	0.404674	513.002	-0.857625	1
(Set 2 SPD+CP) - (Set 3 TE+FP)	stage I hypertension	0.152974	0.419058	513.415	0.365043	1
(Set 3 SPD+CP) - (BV TE+FP)	stage I hypertension
(Set 3 SPD+CP) - (Set 1 TE+FP)	stage I hypertension	1.26191	0.411437	513.171	3.06707	0.177509
(Set 3 SPD+CP) - (Set 2 TE+FP)	stage I hypertension	-0.305882	0.404674	513.002	-0.755873	1
(Set 3 SPD+CP) - (Set 3 TE+FP)	stage I hypertension	0.194151	0.419058	513.415	0.463303	1
(BV TE+FP) - (Set 1 TE+FP)	stage I hypertension
(BV TE+FP) - (Set 2 TE+FP)	stage I hypertension
(BV TE+FP) - (Set 3 TE+FP)	stage I hypertension
(Set 1 TE+FP) - (Set 2 TE+FP)	stage I hypertension	-1.56779	0.411437	513.171	-3.81052	0.0121284
(Set 1 TE+FP) - (Set 3 TE+FP)	stage I hypertension	-1.06776	0.42574	513.618	-2.508	0.971022
(Set 2 TE+FP) - (Set 3 TE+FP)	stage I hypertension	0.500033	0.419058	513.415	1.19323	1
