# Supplementary material for: Blood pressure changes during different methods of resistance training in normotensive and stage 1 hypertensive individuals: a repeated measures cross-sectional study
Source: BMC Sports Sci Med Rehabil. 2025 Mar 14;17:49. doi: 10.1186/s13102-025-01097-3 (PMC11907854; doi:10.1186/s13102-025-01097-3)
Supplement: Supplementary file 5 — Supplementary Material 5 [file 13102_2025_1097_MOESM5_ESM.xlsx]

## Sheet: ANOVA Sys
Sum Sq	Mean Sq	NumDF	DenDF	F value	Pr(>F)	Term
2634.35	878.118	3	540	15.1949	1.66194e-09	Set
856.948	285.649	3	540	4.94288	0.00214942	Exercise
1124.12	1124.12	1	45.2978	19.4518	6.29692e-05	Group
318.796	53.1326	6	540	0.919407	0.480401	Set:Exercise
405.425	135.142	3	540	2.33849	0.072643	Set:Group
384.834	128.278	3	540	2.21972	0.0848773	Exercise:Group
401.399	66.8998	6	540	1.15763	0.32765	Set:Exercise:Group

## Sheet: Posthoc Sys
Comparison	Group	Estimate	SE	df	t-value	p-value
BV Baseline Values - Set 1 Baseline Values	normotension
BV Baseline Values - Set 2 Baseline Values	normotension
BV Baseline Values - Set 3 Baseline Values	normotension
BV Baseline Values - (BV BCS+FP)	normotension
BV Baseline Values - (Set 1 BCS+FP)	normotension	-6.7	1.96282	540	-3.41345	0.0537888
BV Baseline Values - (Set 2 BCS+FP)	normotension	-5.96667	1.96282	540	-3.03984	0.193579
BV Baseline Values - (Set 3 BCS+FP)	normotension	-5.86667	1.96282	540	-2.98889	0.228334
BV Baseline Values - (BV LP+DCP)	normotension
BV Baseline Values - (Set 1 LP+DCP)	normotension	-3.26667	1.96282	540	-1.66427	1
BV Baseline Values - (Set 2 LP+DCP)	normotension	-2.36667	1.96282	540	-1.20575	1
BV Baseline Values - (Set 3 LP+DCP)	normotension	-3.63333	1.96282	540	-1.85108	1
BV Baseline Values - (BV SR+SPD)	normotension
BV Baseline Values - (Set 1 SR+SPD)	normotension	-3.5	1.96282	540	-1.78315	1
BV Baseline Values - (Set 2 SR+SPD)	normotension	-7.36667	1.96282	540	-3.7531	0.0150998
BV Baseline Values - (Set 3 SR+SPD)	normotension	-6.66667	1.96282	540	-3.39647	0.0571645
BV Baseline Values - (BV TE+SBC)	normotension
BV Baseline Values - (Set 1 TE+SBC)	normotension	-6.5	1.96282	540	-3.31156	0.0772062
BV Baseline Values - (Set 2 TE+SBC)	normotension	-6.33333	1.96282	540	-3.22664	0.103617
BV Baseline Values - (Set 3 TE+SBC)	normotension	-4.76667	1.96282	540	-2.42847	1
Set 1 Baseline Values - Set 2 Baseline Values	normotension
Set 1 Baseline Values - Set 3 Baseline Values	normotension
Set 1 Baseline Values - (BV BCS+FP)	normotension
Set 1 Baseline Values - (Set 1 BCS+FP)	normotension
Set 1 Baseline Values - (Set 2 BCS+FP)	normotension
Set 1 Baseline Values - (Set 3 BCS+FP)	normotension
Set 1 Baseline Values - (BV LP+DCP)	normotension
Set 1 Baseline Values - (Set 1 LP+DCP)	normotension
Set 1 Baseline Values - (Set 2 LP+DCP)	normotension
Set 1 Baseline Values - (Set 3 LP+DCP)	normotension
Set 1 Baseline Values - (BV SR+SPD)	normotension
Set 1 Baseline Values - (Set 1 SR+SPD)	normotension
Set 1 Baseline Values - (Set 2 SR+SPD)	normotension
Set 1 Baseline Values - (Set 3 SR+SPD)	normotension
Set 1 Baseline Values - (BV TE+SBC)	normotension
Set 1 Baseline Values - (Set 1 TE+SBC)	normotension
Set 1 Baseline Values - (Set 2 TE+SBC)	normotension
Set 1 Baseline Values - (Set 3 TE+SBC)	normotension
Set 2 Baseline Values - Set 3 Baseline Values	normotension
Set 2 Baseline Values - (BV BCS+FP)	normotension
Set 2 Baseline Values - (Set 1 BCS+FP)	normotension
Set 2 Baseline Values - (Set 2 BCS+FP)	normotension
Set 2 Baseline Values - (Set 3 BCS+FP)	normotension
Set 2 Baseline Values - (BV LP+DCP)	normotension
Set 2 Baseline Values - (Set 1 LP+DCP)	normotension
Set 2 Baseline Values - (Set 2 LP+DCP)	normotension
Set 2 Baseline Values - (Set 3 LP+DCP)	normotension
Set 2 Baseline Values - (BV SR+SPD)	normotension
Set 2 Baseline Values - (Set 1 SR+SPD)	normotension
Set 2 Baseline Values - (Set 2 SR+SPD)	normotension
Set 2 Baseline Values - (Set 3 SR+SPD)	normotension
Set 2 Baseline Values - (BV TE+SBC)	normotension
Set 2 Baseline Values - (Set 1 TE+SBC)	normotension
Set 2 Baseline Values - (Set 2 TE+SBC)	normotension
Set 2 Baseline Values - (Set 3 TE+SBC)	normotension
Set 3 Baseline Values - (BV BCS+FP)	normotension
Set 3 Baseline Values - (Set 1 BCS+FP)	normotension
Set 3 Baseline Values - (Set 2 BCS+FP)	normotension
Set 3 Baseline Values - (Set 3 BCS+FP)	normotension
Set 3 Baseline Values - (BV LP+DCP)	normotension
Set 3 Baseline Values - (Set 1 LP+DCP)	normotension
Set 3 Baseline Values - (Set 2 LP+DCP)	normotension
Set 3 Baseline Values - (Set 3 LP+DCP)	normotension
Set 3 Baseline Values - (BV SR+SPD)	normotension
Set 3 Baseline Values - (Set 1 SR+SPD)	normotension
Set 3 Baseline Values - (Set 2 SR+SPD)	normotension
Set 3 Baseline Values - (Set 3 SR+SPD)	normotension
Set 3 Baseline Values - (BV TE+SBC)	normotension
Set 3 Baseline Values - (Set 1 TE+SBC)	normotension
Set 3 Baseline Values - (Set 2 TE+SBC)	normotension
Set 3 Baseline Values - (Set 3 TE+SBC)	normotension
(BV BCS+FP) - (Set 1 BCS+FP)	normotension
(BV BCS+FP) - (Set 2 BCS+FP)	normotension
(BV BCS+FP) - (Set 3 BCS+FP)	normotension
(BV BCS+FP) - (BV LP+DCP)	normotension
(BV BCS+FP) - (Set 1 LP+DCP)	normotension
(BV BCS+FP) - (Set 2 LP+DCP)	normotension
(BV BCS+FP) - (Set 3 LP+DCP)	normotension
(BV BCS+FP) - (BV SR+SPD)	normotension
(BV BCS+FP) - (Set 1 SR+SPD)	normotension
(BV BCS+FP) - (Set 2 SR+SPD)	normotension
(BV BCS+FP) - (Set 3 SR+SPD)	normotension
(BV BCS+FP) - (BV TE+SBC)	normotension
(BV BCS+FP) - (Set 1 TE+SBC)	normotension
(BV BCS+FP) - (Set 2 TE+SBC)	normotension
(BV BCS+FP) - (Set 3 TE+SBC)	normotension
(Set 1 BCS+FP) - (Set 2 BCS+FP)	normotension	0.733333	1.96282	540	0.373612	1
(Set 1 BCS+FP) - (Set 3 BCS+FP)	normotension	0.833333	1.96282	540	0.424559	1
(Set 1 BCS+FP) - (BV LP+DCP)	normotension
(Set 1 BCS+FP) - (Set 1 LP+DCP)	normotension	3.43333	1.96282	540	1.74918	1
(Set 1 BCS+FP) - (Set 2 LP+DCP)	normotension	4.33333	1.96282	540	2.2077	1
(Set 1 BCS+FP) - (Set 3 LP+DCP)	normotension	3.06667	1.96282	540	1.56238	1
(Set 1 BCS+FP) - (BV SR+SPD)	normotension
(Set 1 BCS+FP) - (Set 1 SR+SPD)	normotension	3.2	1.96282	540	1.6303	1
(Set 1 BCS+FP) - (Set 2 SR+SPD)	normotension	-0.666667	1.96282	540	-0.339647	1
(Set 1 BCS+FP) - (Set 3 SR+SPD)	normotension	0.0333333	1.96282	540	0.0169823	1
(Set 1 BCS+FP) - (BV TE+SBC)	normotension
(Set 1 BCS+FP) - (Set 1 TE+SBC)	normotension	0.2	1.96282	540	0.101894	1
(Set 1 BCS+FP) - (Set 2 TE+SBC)	normotension	0.366667	1.96282	540	0.186806	1
(Set 1 BCS+FP) - (Set 3 TE+SBC)	normotension	1.93333	1.96282	540	0.984976	1
(Set 2 BCS+FP) - (Set 3 BCS+FP)	normotension	0.1	1.96282	540	0.050947	1
(Set 2 BCS+FP) - (BV LP+DCP)	normotension
(Set 2 BCS+FP) - (Set 1 LP+DCP)	normotension	2.7	1.96282	540	1.37557	1
(Set 2 BCS+FP) - (Set 2 LP+DCP)	normotension	3.6	1.96282	540	1.83409	1
(Set 2 BCS+FP) - (Set 3 LP+DCP)	normotension	2.33333	1.96282	540	1.18876	1
(Set 2 BCS+FP) - (BV SR+SPD)	normotension
(Set 2 BCS+FP) - (Set 1 SR+SPD)	normotension	2.46667	1.96282	540	1.25669	1
(Set 2 BCS+FP) - (Set 2 SR+SPD)	normotension	-1.4	1.96282	540	-0.713258	1
(Set 2 BCS+FP) - (Set 3 SR+SPD)	normotension	-0.7	1.96282	540	-0.356629	1
(Set 2 BCS+FP) - (BV TE+SBC)	normotension
(Set 2 BCS+FP) - (Set 1 TE+SBC)	normotension	-0.533333	1.96282	540	-0.271717	1
(Set 2 BCS+FP) - (Set 2 TE+SBC)	normotension	-0.366667	1.96282	540	-0.186806	1
(Set 2 BCS+FP) - (Set 3 TE+SBC)	normotension	1.2	1.96282	540	0.611364	1
(Set 3 BCS+FP) - (BV LP+DCP)	normotension
(Set 3 BCS+FP) - (Set 1 LP+DCP)	normotension	2.6	1.96282	540	1.32462	1
(Set 3 BCS+FP) - (Set 2 LP+DCP)	normotension	3.5	1.96282	540	1.78315	1
(Set 3 BCS+FP) - (Set 3 LP+DCP)	normotension	2.23333	1.96282	540	1.13782	1
(Set 3 BCS+FP) - (BV SR+SPD)	normotension
(Set 3 BCS+FP) - (Set 1 SR+SPD)	normotension	2.36667	1.96282	540	1.20575	1
(Set 3 BCS+FP) - (Set 2 SR+SPD)	normotension	-1.5	1.96282	540	-0.764205	1
(Set 3 BCS+FP) - (Set 3 SR+SPD)	normotension	-0.8	1.96282	540	-0.407576	1
(Set 3 BCS+FP) - (BV TE+SBC)	normotension
(Set 3 BCS+FP) - (Set 1 TE+SBC)	normotension	-0.633333	1.96282	540	-0.322664	1
(Set 3 BCS+FP) - (Set 2 TE+SBC)	normotension	-0.466667	1.96282	540	-0.237753	1
(Set 3 BCS+FP) - (Set 3 TE+SBC)	normotension	1.1	1.96282	540	0.560417	1
(BV LP+DCP) - (Set 1 LP+DCP)	normotension
(BV LP+DCP) - (Set 2 LP+DCP)	normotension
(BV LP+DCP) - (Set 3 LP+DCP)	normotension
(BV LP+DCP) - (BV SR+SPD)	normotension
(BV LP+DCP) - (Set 1 SR+SPD)	normotension
(BV LP+DCP) - (Set 2 SR+SPD)	normotension
(BV LP+DCP) - (Set 3 SR+SPD)	normotension
(BV LP+DCP) - (BV TE+SBC)	normotension
(BV LP+DCP) - (Set 1 TE+SBC)	normotension
(BV LP+DCP) - (Set 2 TE+SBC)	normotension
(BV LP+DCP) - (Set 3 TE+SBC)	normotension
(Set 1 LP+DCP) - (Set 2 LP+DCP)	normotension	0.9	1.96282	540	0.458523	1
(Set 1 LP+DCP) - (Set 3 LP+DCP)	normotension	-0.366667	1.96282	540	-0.186806	1
(Set 1 LP+DCP) - (BV SR+SPD)	normotension
(Set 1 LP+DCP) - (Set 1 SR+SPD)	normotension	-0.233333	1.96282	540	-0.118876	1
(Set 1 LP+DCP) - (Set 2 SR+SPD)	normotension	-4.1	1.96282	540	-2.08883	1
(Set 1 LP+DCP) - (Set 3 SR+SPD)	normotension	-3.4	1.96282	540	-1.7322	1
(Set 1 LP+DCP) - (BV TE+SBC)	normotension
(Set 1 LP+DCP) - (Set 1 TE+SBC)	normotension	-3.23333	1.96282	540	-1.64729	1
(Set 1 LP+DCP) - (Set 2 TE+SBC)	normotension	-3.06667	1.96282	540	-1.56238	1
(Set 1 LP+DCP) - (Set 3 TE+SBC)	normotension	-1.5	1.96282	540	-0.764205	1
(Set 2 LP+DCP) - (Set 3 LP+DCP)	normotension	-1.26667	1.96282	540	-0.645329	1
(Set 2 LP+DCP) - (BV SR+SPD)	normotension
(Set 2 LP+DCP) - (Set 1 SR+SPD)	normotension	-1.13333	1.96282	540	-0.5774	1
(Set 2 LP+DCP) - (Set 2 SR+SPD)	normotension	-5	1.96282	540	-2.54735	0.868182
(Set 2 LP+DCP) - (Set 3 SR+SPD)	normotension	-4.3	1.96282	540	-2.19072	1
(Set 2 LP+DCP) - (BV TE+SBC)	normotension
(Set 2 LP+DCP) - (Set 1 TE+SBC)	normotension	-4.13333	1.96282	540	-2.10581	1
(Set 2 LP+DCP) - (Set 2 TE+SBC)	normotension	-3.96667	1.96282	540	-2.0209	1
(Set 2 LP+DCP) - (Set 3 TE+SBC)	normotension	-2.4	1.96282	540	-1.22273	1
(Set 3 LP+DCP) - (BV SR+SPD)	normotension
(Set 3 LP+DCP) - (Set 1 SR+SPD)	normotension	0.133333	1.96282	540	0.0679294	1
(Set 3 LP+DCP) - (Set 2 SR+SPD)	normotension	-3.73333	1.96282	540	-1.90202	1
(Set 3 LP+DCP) - (Set 3 SR+SPD)	normotension	-3.03333	1.96282	540	-1.54539	1
(Set 3 LP+DCP) - (BV TE+SBC)	normotension
(Set 3 LP+DCP) - (Set 1 TE+SBC)	normotension	-2.86667	1.96282	540	-1.46048	1
(Set 3 LP+DCP) - (Set 2 TE+SBC)	normotension	-2.7	1.96282	540	-1.37557	1
(Set 3 LP+DCP) - (Set 3 TE+SBC)	normotension	-1.13333	1.96282	540	-0.5774	1
(BV SR+SPD) - (Set 1 SR+SPD)	normotension
(BV SR+SPD) - (Set 2 SR+SPD)	normotension
(BV SR+SPD) - (Set 3 SR+SPD)	normotension
(BV SR+SPD) - (BV TE+SBC)	normotension
(BV SR+SPD) - (Set 1 TE+SBC)	normotension
(BV SR+SPD) - (Set 2 TE+SBC)	normotension
(BV SR+SPD) - (Set 3 TE+SBC)	normotension
(Set 1 SR+SPD) - (Set 2 SR+SPD)	normotension	-3.86667	1.96282	540	-1.96995	1
(Set 1 SR+SPD) - (Set 3 SR+SPD)	normotension	-3.16667	1.96282	540	-1.61332	1
(Set 1 SR+SPD) - (BV TE+SBC)	normotension
(Set 1 SR+SPD) - (Set 1 TE+SBC)	normotension	-3	1.96282	540	-1.52841	1
(Set 1 SR+SPD) - (Set 2 TE+SBC)	normotension	-2.83333	1.96282	540	-1.4435	1
(Set 1 SR+SPD) - (Set 3 TE+SBC)	normotension	-1.26667	1.96282	540	-0.645329	1
(Set 2 SR+SPD) - (Set 3 SR+SPD)	normotension	0.7	1.96282	540	0.356629	1
(Set 2 SR+SPD) - (BV TE+SBC)	normotension
(Set 2 SR+SPD) - (Set 1 TE+SBC)	normotension	0.866667	1.96282	540	0.441541	1
(Set 2 SR+SPD) - (Set 2 TE+SBC)	normotension	1.03333	1.96282	540	0.526453	1
(Set 2 SR+SPD) - (Set 3 TE+SBC)	normotension	2.6	1.96282	540	1.32462	1
(Set 3 SR+SPD) - (BV TE+SBC)	normotension
(Set 3 SR+SPD) - (Set 1 TE+SBC)	normotension	0.166667	1.96282	540	0.0849117	1
(Set 3 SR+SPD) - (Set 2 TE+SBC)	normotension	0.333333	1.96282	540	0.169823	1
(Set 3 SR+SPD) - (Set 3 TE+SBC)	normotension	1.9	1.96282	540	0.967993	1
(BV TE+SBC) - (Set 1 TE+SBC)	normotension
(BV TE+SBC) - (Set 2 TE+SBC)	normotension
(BV TE+SBC) - (Set 3 TE+SBC)	normotension
(Set 1 TE+SBC) - (Set 2 TE+SBC)	normotension	0.166667	1.96282	540	0.0849117	1
(Set 1 TE+SBC) - (Set 3 TE+SBC)	normotension	1.73333	1.96282	540	0.883082	1
(Set 2 TE+SBC) - (Set 3 TE+SBC)	normotension	1.56667	1.96282	540	0.79817	1
BV Baseline Values - Set 1 Baseline Values	stage I hypertension
BV Baseline Values - Set 2 Baseline Values	stage I hypertension
BV Baseline Values - Set 3 Baseline Values	stage I hypertension
BV Baseline Values - (BV BCS+FP)	stage I hypertension
BV Baseline Values - (Set 1 BCS+FP)	stage I hypertension	-3.41176	2.60746	540	-1.30846	1
BV Baseline Values - (Set 2 BCS+FP)	stage I hypertension	-8.11765	2.60746	540	-3.11324	0.151982
BV Baseline Values - (Set 3 BCS+FP)	stage I hypertension	-10.2353	2.60746	540	-3.92539	0.00762753
BV Baseline Values - (BV LP+DCP)	stage I hypertension
BV Baseline Values - (Set 1 LP+DCP)	stage I hypertension	-5.17647	2.60746	540	-1.98526	1
BV Baseline Values - (Set 2 LP+DCP)	stage I hypertension	-7.29412	2.60746	540	-2.79741	0.416152
BV Baseline Values - (Set 3 LP+DCP)	stage I hypertension	-10.7059	2.60746	540	-4.10587	0.00362828
BV Baseline Values - (BV SR+SPD)	stage I hypertension
BV Baseline Values - (Set 1 SR+SPD)	stage I hypertension	-10.7059	2.60746	540	-4.10587	0.00362828
BV Baseline Values - (Set 2 SR+SPD)	stage I hypertension	-11.0588	2.60746	540	-4.24123	0.00204014
BV Baseline Values - (Set 3 SR+SPD)	stage I hypertension	-11	2.60746	540	-4.21867	0.00224807
BV Baseline Values - (BV TE+SBC)	stage I hypertension
BV Baseline Values - (Set 1 TE+SBC)	stage I hypertension	-10.7647	2.60746	540	-4.12843	0.00329993
BV Baseline Values - (Set 2 TE+SBC)	stage I hypertension	-12.3529	2.60746	540	-4.73754	0.000216004
BV Baseline Values - (Set 3 TE+SBC)	stage I hypertension	-10.4118	2.60746	540	-3.99307	0.00579181
Set 1 Baseline Values - Set 2 Baseline Values	stage I hypertension
Set 1 Baseline Values - Set 3 Baseline Values	stage I hypertension
Set 1 Baseline Values - (BV BCS+FP)	stage I hypertension
Set 1 Baseline Values - (Set 1 BCS+FP)	stage I hypertension
Set 1 Baseline Values - (Set 2 BCS+FP)	stage I hypertension
Set 1 Baseline Values - (Set 3 BCS+FP)	stage I hypertension
Set 1 Baseline Values - (BV LP+DCP)	stage I hypertension
Set 1 Baseline Values - (Set 1 LP+DCP)	stage I hypertension
Set 1 Baseline Values - (Set 2 LP+DCP)	stage I hypertension
Set 1 Baseline Values - (Set 3 LP+DCP)	stage I hypertension
Set 1 Baseline Values - (BV SR+SPD)	stage I hypertension
Set 1 Baseline Values - (Set 1 SR+SPD)	stage I hypertension
Set 1 Baseline Values - (Set 2 SR+SPD)	stage I hypertension
Set 1 Baseline Values - (Set 3 SR+SPD)	stage I hypertension
Set 1 Baseline Values - (BV TE+SBC)	stage I hypertension
Set 1 Baseline Values - (Set 1 TE+SBC)	stage I hypertension
Set 1 Baseline Values - (Set 2 TE+SBC)	stage I hypertension
Set 1 Baseline Values - (Set 3 TE+SBC)	stage I hypertension
Set 2 Baseline Values - Set 3 Baseline Values	stage I hypertension
Set 2 Baseline Values - (BV BCS+FP)	stage I hypertension
Set 2 Baseline Values - (Set 1 BCS+FP)	stage I hypertension
Set 2 Baseline Values - (Set 2 BCS+FP)	stage I hypertension
Set 2 Baseline Values - (Set 3 BCS+FP)	stage I hypertension
Set 2 Baseline Values - (BV LP+DCP)	stage I hypertension
Set 2 Baseline Values - (Set 1 LP+DCP)	stage I hypertension
Set 2 Baseline Values - (Set 2 LP+DCP)	stage I hypertension
Set 2 Baseline Values - (Set 3 LP+DCP)	stage I hypertension
Set 2 Baseline Values - (BV SR+SPD)	stage I hypertension
Set 2 Baseline Values - (Set 1 SR+SPD)	stage I hypertension
Set 2 Baseline Values - (Set 2 SR+SPD)	stage I hypertension
Set 2 Baseline Values - (Set 3 SR+SPD)	stage I hypertension
Set 2 Baseline Values - (BV TE+SBC)	stage I hypertension
Set 2 Baseline Values - (Set 1 TE+SBC)	stage I hypertension
Set 2 Baseline Values - (Set 2 TE+SBC)	stage I hypertension
Set 2 Baseline Values - (Set 3 TE+SBC)	stage I hypertension
Set 3 Baseline Values - (BV BCS+FP)	stage I hypertension
Set 3 Baseline Values - (Set 1 BCS+FP)	stage I hypertension
Set 3 Baseline Values - (Set 2 BCS+FP)	stage I hypertension
Set 3 Baseline Values - (Set 3 BCS+FP)	stage I hypertension
Set 3 Baseline Values - (BV LP+DCP)	stage I hypertension
Set 3 Baseline Values - (Set 1 LP+DCP)	stage I hypertension
Set 3 Baseline Values - (Set 2 LP+DCP)	stage I hypertension
Set 3 Baseline Values - (Set 3 LP+DCP)	stage I hypertension
Set 3 Baseline Values - (BV SR+SPD)	stage I hypertension
Set 3 Baseline Values - (Set 1 SR+SPD)	stage I hypertension
Set 3 Baseline Values - (Set 2 SR+SPD)	stage I hypertension
Set 3 Baseline Values - (Set 3 SR+SPD)	stage I hypertension
Set 3 Baseline Values - (BV TE+SBC)	stage I hypertension
Set 3 Baseline Values - (Set 1 TE+SBC)	stage I hypertension
Set 3 Baseline Values - (Set 2 TE+SBC)	stage I hypertension
Set 3 Baseline Values - (Set 3 TE+SBC)	stage I hypertension
(BV BCS+FP) - (Set 1 BCS+FP)	stage I hypertension
(BV BCS+FP) - (Set 2 BCS+FP)	stage I hypertension
(BV BCS+FP) - (Set 3 BCS+FP)	stage I hypertension
(BV BCS+FP) - (BV LP+DCP)	stage I hypertension
(BV BCS+FP) - (Set 1 LP+DCP)	stage I hypertension
(BV BCS+FP) - (Set 2 LP+DCP)	stage I hypertension
(BV BCS+FP) - (Set 3 LP+DCP)	stage I hypertension
(BV BCS+FP) - (BV SR+SPD)	stage I hypertension
(BV BCS+FP) - (Set 1 SR+SPD)	stage I hypertension
(BV BCS+FP) - (Set 2 SR+SPD)	stage I hypertension
(BV BCS+FP) - (Set 3 SR+SPD)	stage I hypertension
(BV BCS+FP) - (BV TE+SBC)	stage I hypertension
(BV BCS+FP) - (Set 1 TE+SBC)	stage I hypertension
(BV BCS+FP) - (Set 2 TE+SBC)	stage I hypertension
(BV BCS+FP) - (Set 3 TE+SBC)	stage I hypertension
(Set 1 BCS+FP) - (Set 2 BCS+FP)	stage I hypertension	-4.70588	2.60746	540	-1.80478	1
(Set 1 BCS+FP) - (Set 3 BCS+FP)	stage I hypertension	-6.82353	2.60746	540	-2.61693	0.711447
(Set 1 BCS+FP) - (BV LP+DCP)	stage I hypertension
(Set 1 BCS+FP) - (Set 1 LP+DCP)	stage I hypertension	-1.76471	2.60746	540	-0.676792	1
(Set 1 BCS+FP) - (Set 2 LP+DCP)	stage I hypertension	-3.88235	2.60746	540	-1.48894	1
(Set 1 BCS+FP) - (Set 3 LP+DCP)	stage I hypertension	-7.29412	2.60746	540	-2.79741	0.416152
(Set 1 BCS+FP) - (BV SR+SPD)	stage I hypertension
(Set 1 BCS+FP) - (Set 1 SR+SPD)	stage I hypertension	-7.29412	2.60746	540	-2.79741	0.416152
(Set 1 BCS+FP) - (Set 2 SR+SPD)	stage I hypertension	-7.64706	2.60746	540	-2.93276	0.273169
(Set 1 BCS+FP) - (Set 3 SR+SPD)	stage I hypertension	-7.58824	2.60746	540	-2.9102	0.293351
(Set 1 BCS+FP) - (BV TE+SBC)	stage I hypertension
(Set 1 BCS+FP) - (Set 1 TE+SBC)	stage I hypertension	-7.35294	2.60746	540	-2.81997	0.38839
(Set 1 BCS+FP) - (Set 2 TE+SBC)	stage I hypertension	-8.94118	2.60746	540	-3.42908	0.0508475
(Set 1 BCS+FP) - (Set 3 TE+SBC)	stage I hypertension	-7	2.60746	540	-2.68461	0.583799
(Set 2 BCS+FP) - (Set 3 BCS+FP)	stage I hypertension	-2.11765	2.60746	540	-0.81215	1
(Set 2 BCS+FP) - (BV LP+DCP)	stage I hypertension
(Set 2 BCS+FP) - (Set 1 LP+DCP)	stage I hypertension	2.94118	2.60746	540	1.12799	1
(Set 2 BCS+FP) - (Set 2 LP+DCP)	stage I hypertension	0.823529	2.60746	540	0.315836	1
(Set 2 BCS+FP) - (Set 3 LP+DCP)	stage I hypertension	-2.58824	2.60746	540	-0.992628	1
(Set 2 BCS+FP) - (BV SR+SPD)	stage I hypertension
(Set 2 BCS+FP) - (Set 1 SR+SPD)	stage I hypertension	-2.58824	2.60746	540	-0.992628	1
(Set 2 BCS+FP) - (Set 2 SR+SPD)	stage I hypertension	-2.94118	2.60746	540	-1.12799	1
(Set 2 BCS+FP) - (Set 3 SR+SPD)	stage I hypertension	-2.88235	2.60746	540	-1.10543	1
(Set 2 BCS+FP) - (BV TE+SBC)	stage I hypertension
(Set 2 BCS+FP) - (Set 1 TE+SBC)	stage I hypertension	-2.64706	2.60746	540	-1.01519	1
(Set 2 BCS+FP) - (Set 2 TE+SBC)	stage I hypertension	-4.23529	2.60746	540	-1.6243	1
(Set 2 BCS+FP) - (Set 3 TE+SBC)	stage I hypertension	-2.29412	2.60746	540	-0.879829	1
(Set 3 BCS+FP) - (BV LP+DCP)	stage I hypertension
(Set 3 BCS+FP) - (Set 1 LP+DCP)	stage I hypertension	5.05882	2.60746	540	1.94014	1
(Set 3 BCS+FP) - (Set 2 LP+DCP)	stage I hypertension	2.94118	2.60746	540	1.12799	1
(Set 3 BCS+FP) - (Set 3 LP+DCP)	stage I hypertension	-0.470588	2.60746	540	-0.180478	1
(Set 3 BCS+FP) - (BV SR+SPD)	stage I hypertension
(Set 3 BCS+FP) - (Set 1 SR+SPD)	stage I hypertension	-0.470588	2.60746	540	-0.180478	1
(Set 3 BCS+FP) - (Set 2 SR+SPD)	stage I hypertension	-0.823529	2.60746	540	-0.315836	1
(Set 3 BCS+FP) - (Set 3 SR+SPD)	stage I hypertension	-0.764706	2.60746	540	-0.293276	1
(Set 3 BCS+FP) - (BV TE+SBC)	stage I hypertension
(Set 3 BCS+FP) - (Set 1 TE+SBC)	stage I hypertension	-0.529412	2.60746	540	-0.203037	1
(Set 3 BCS+FP) - (Set 2 TE+SBC)	stage I hypertension	-2.11765	2.60746	540	-0.81215	1
(Set 3 BCS+FP) - (Set 3 TE+SBC)	stage I hypertension	-0.176471	2.60746	540	-0.0676792	1
(BV LP+DCP) - (Set 1 LP+DCP)	stage I hypertension
(BV LP+DCP) - (Set 2 LP+DCP)	stage I hypertension
(BV LP+DCP) - (Set 3 LP+DCP)	stage I hypertension
(BV LP+DCP) - (BV SR+SPD)	stage I hypertension
(BV LP+DCP) - (Set 1 SR+SPD)	stage I hypertension
(BV LP+DCP) - (Set 2 SR+SPD)	stage I hypertension
(BV LP+DCP) - (Set 3 SR+SPD)	stage I hypertension
(BV LP+DCP) - (BV TE+SBC)	stage I hypertension
(BV LP+DCP) - (Set 1 TE+SBC)	stage I hypertension
(BV LP+DCP) - (Set 2 TE+SBC)	stage I hypertension
(BV LP+DCP) - (Set 3 TE+SBC)	stage I hypertension
(Set 1 LP+DCP) - (Set 2 LP+DCP)	stage I hypertension	-2.11765	2.60746	540	-0.81215	1
(Set 1 LP+DCP) - (Set 3 LP+DCP)	stage I hypertension	-5.52941	2.60746	540	-2.12061	1
(Set 1 LP+DCP) - (BV SR+SPD)	stage I hypertension
(Set 1 LP+DCP) - (Set 1 SR+SPD)	stage I hypertension	-5.52941	2.60746	540	-2.12061	1
(Set 1 LP+DCP) - (Set 2 SR+SPD)	stage I hypertension	-5.88235	2.60746	540	-2.25597	1
(Set 1 LP+DCP) - (Set 3 SR+SPD)	stage I hypertension	-5.82353	2.60746	540	-2.23341	1
(Set 1 LP+DCP) - (BV TE+SBC)	stage I hypertension
(Set 1 LP+DCP) - (Set 1 TE+SBC)	stage I hypertension	-5.58824	2.60746	540	-2.14317	1
(Set 1 LP+DCP) - (Set 2 TE+SBC)	stage I hypertension	-7.17647	2.60746	540	-2.75229	0.477132
(Set 1 LP+DCP) - (Set 3 TE+SBC)	stage I hypertension	-5.23529	2.60746	540	-2.00782	1
(Set 2 LP+DCP) - (Set 3 LP+DCP)	stage I hypertension	-3.41176	2.60746	540	-1.30846	1
(Set 2 LP+DCP) - (BV SR+SPD)	stage I hypertension
(Set 2 LP+DCP) - (Set 1 SR+SPD)	stage I hypertension	-3.41176	2.60746	540	-1.30846	1
(Set 2 LP+DCP) - (Set 2 SR+SPD)	stage I hypertension	-3.76471	2.60746	540	-1.44382	1
(Set 2 LP+DCP) - (Set 3 SR+SPD)	stage I hypertension	-3.70588	2.60746	540	-1.42126	1
(Set 2 LP+DCP) - (BV TE+SBC)	stage I hypertension
(Set 2 LP+DCP) - (Set 1 TE+SBC)	stage I hypertension	-3.47059	2.60746	540	-1.33102	1
(Set 2 LP+DCP) - (Set 2 TE+SBC)	stage I hypertension	-5.05882	2.60746	540	-1.94014	1
(Set 2 LP+DCP) - (Set 3 TE+SBC)	stage I hypertension	-3.11765	2.60746	540	-1.19567	1
(Set 3 LP+DCP) - (BV SR+SPD)	stage I hypertension
(Set 3 LP+DCP) - (Set 1 SR+SPD)	stage I hypertension	-1.03695e-13	2.60746	540	-3.97685e-14	1
(Set 3 LP+DCP) - (Set 2 SR+SPD)	stage I hypertension	-0.352941	2.60746	540	-0.135358	1
(Set 3 LP+DCP) - (Set 3 SR+SPD)	stage I hypertension	-0.294118	2.60746	540	-0.112799	1
(Set 3 LP+DCP) - (BV TE+SBC)	stage I hypertension
(Set 3 LP+DCP) - (Set 1 TE+SBC)	stage I hypertension	-0.0588235	2.60746	540	-0.0225597	1
(Set 3 LP+DCP) - (Set 2 TE+SBC)	stage I hypertension	-1.64706	2.60746	540	-0.631672	1
(Set 3 LP+DCP) - (Set 3 TE+SBC)	stage I hypertension	0.294118	2.60746	540	0.112799	1
(BV SR+SPD) - (Set 1 SR+SPD)	stage I hypertension
(BV SR+SPD) - (Set 2 SR+SPD)	stage I hypertension
(BV SR+SPD) - (Set 3 SR+SPD)	stage I hypertension
(BV SR+SPD) - (BV TE+SBC)	stage I hypertension
(BV SR+SPD) - (Set 1 TE+SBC)	stage I hypertension
(BV SR+SPD) - (Set 2 TE+SBC)	stage I hypertension
(BV SR+SPD) - (Set 3 TE+SBC)	stage I hypertension
(Set 1 SR+SPD) - (Set 2 SR+SPD)	stage I hypertension	-0.352941	2.60746	540	-0.135358	1
(Set 1 SR+SPD) - (Set 3 SR+SPD)	stage I hypertension	-0.294118	2.60746	540	-0.112799	1
(Set 1 SR+SPD) - (BV TE+SBC)	stage I hypertension
(Set 1 SR+SPD) - (Set 1 TE+SBC)	stage I hypertension	-0.0588235	2.60746	540	-0.0225597	1
(Set 1 SR+SPD) - (Set 2 TE+SBC)	stage I hypertension	-1.64706	2.60746	540	-0.631672	1
(Set 1 SR+SPD) - (Set 3 TE+SBC)	stage I hypertension	0.294118	2.60746	540	0.112799	1
(Set 2 SR+SPD) - (Set 3 SR+SPD)	stage I hypertension	0.0588235	2.60746	540	0.0225597	1
(Set 2 SR+SPD) - (BV TE+SBC)	stage I hypertension
(Set 2 SR+SPD) - (Set 1 TE+SBC)	stage I hypertension	0.294118	2.60746	540	0.112799	1
(Set 2 SR+SPD) - (Set 2 TE+SBC)	stage I hypertension	-1.29412	2.60746	540	-0.496314	1
(Set 2 SR+SPD) - (Set 3 TE+SBC)	stage I hypertension	0.647059	2.60746	540	0.248157	1
(Set 3 SR+SPD) - (BV TE+SBC)	stage I hypertension
(Set 3 SR+SPD) - (Set 1 TE+SBC)	stage I hypertension	0.235294	2.60746	540	0.0902389	1
(Set 3 SR+SPD) - (Set 2 TE+SBC)	stage I hypertension	-1.35294	2.60746	540	-0.518874	1
(Set 3 SR+SPD) - (Set 3 TE+SBC)	stage I hypertension	0.588235	2.60746	540	0.225597	1
(BV TE+SBC) - (Set 1 TE+SBC)	stage I hypertension
(BV TE+SBC) - (Set 2 TE+SBC)	stage I hypertension
(BV TE+SBC) - (Set 3 TE+SBC)	stage I hypertension
(Set 1 TE+SBC) - (Set 2 TE+SBC)	stage I hypertension	-1.58824	2.60746	540	-0.609112	1
(Set 1 TE+SBC) - (Set 3 TE+SBC)	stage I hypertension	0.352941	2.60746	540	0.135358	1
(Set 2 TE+SBC) - (Set 3 TE+SBC)	stage I hypertension	1.94118	2.60746	540	0.744471	1

## Sheet: ANOVA Dia
Sum Sq	Mean Sq	NumDF	DenDF	F value	Pr(>F)	Term
3165.28	1055.09	3	540	41.0175	6.83689e-24	Set
869.586	289.862	3	540	11.2686	3.51489e-07	Exercise
347.497	347.497	1	45.3716	13.5092	0.000625547	Group
341.489	56.9149	6	540	2.21261	0.0405116	Set:Exercise
115.631	38.5438	3	540	1.49842	0.21401	Set:Group
116.763	38.9209	3	540	1.51308	0.21012	Exercise:Group
112.844	18.8073	6	540	0.73115	0.624682	Set:Exercise:Group

## Sheet: Posthoc Dia
Comparison	Group	Estimate	SE	df	t-value	p-value
BV Baseline Values - Set 1 Baseline Values	normotension
BV Baseline Values - Set 2 Baseline Values	normotension
BV Baseline Values - Set 3 Baseline Values	normotension
BV Baseline Values - (BV BCS+FP)	normotension
BV Baseline Values - (Set 1 BCS+FP)	normotension	11.8333	1.30953	540	9.03633	2.24484e-16
BV Baseline Values - (Set 2 BCS+FP)	normotension	12.5333	1.30953	540	9.57088	2.94401e-18
BV Baseline Values - (Set 3 BCS+FP)	normotension	11.4667	1.30953	540	8.75633	2.02434e-15
BV Baseline Values - (BV LP+DCP)	normotension
BV Baseline Values - (Set 1 LP+DCP)	normotension	11.5	1.30953	540	8.78179	1.66094e-15
BV Baseline Values - (Set 2 LP+DCP)	normotension	13.9333	1.30953	540	10.64	3.06724e-22
BV Baseline Values - (Set 3 LP+DCP)	normotension	12.5	1.30953	540	9.54542	3.6331e-18
BV Baseline Values - (BV SR+SPD)	normotension
BV Baseline Values - (Set 1 SR+SPD)	normotension	10.9333	1.30953	540	8.34906	4.53094e-14
BV Baseline Values - (Set 2 SR+SPD)	normotension	10.2333	1.30953	540	7.81452	2.26242e-12
BV Baseline Values - (Set 3 SR+SPD)	normotension	9.23333	1.30953	540	7.05088	4.25933e-10
BV Baseline Values - (BV TE+SBC)	normotension
BV Baseline Values - (Set 1 TE+SBC)	normotension	12.0333	1.30953	540	9.18906	6.62485e-17
BV Baseline Values - (Set 2 TE+SBC)	normotension	11.7667	1.30953	540	8.98542	3.36083e-16
BV Baseline Values - (Set 3 TE+SBC)	normotension	10.3667	1.30953	540	7.91634	1.09056e-12
Set 1 Baseline Values - Set 2 Baseline Values	normotension
Set 1 Baseline Values - Set 3 Baseline Values	normotension
Set 1 Baseline Values - (BV BCS+FP)	normotension
Set 1 Baseline Values - (Set 1 BCS+FP)	normotension
Set 1 Baseline Values - (Set 2 BCS+FP)	normotension
Set 1 Baseline Values - (Set 3 BCS+FP)	normotension
Set 1 Baseline Values - (BV LP+DCP)	normotension
Set 1 Baseline Values - (Set 1 LP+DCP)	normotension
Set 1 Baseline Values - (Set 2 LP+DCP)	normotension
Set 1 Baseline Values - (Set 3 LP+DCP)	normotension
Set 1 Baseline Values - (BV SR+SPD)	normotension
Set 1 Baseline Values - (Set 1 SR+SPD)	normotension
Set 1 Baseline Values - (Set 2 SR+SPD)	normotension
Set 1 Baseline Values - (Set 3 SR+SPD)	normotension
Set 1 Baseline Values - (BV TE+SBC)	normotension
Set 1 Baseline Values - (Set 1 TE+SBC)	normotension
Set 1 Baseline Values - (Set 2 TE+SBC)	normotension
Set 1 Baseline Values - (Set 3 TE+SBC)	normotension
Set 2 Baseline Values - Set 3 Baseline Values	normotension
Set 2 Baseline Values - (BV BCS+FP)	normotension
Set 2 Baseline Values - (Set 1 BCS+FP)	normotension
Set 2 Baseline Values - (Set 2 BCS+FP)	normotension
Set 2 Baseline Values - (Set 3 BCS+FP)	normotension
Set 2 Baseline Values - (BV LP+DCP)	normotension
Set 2 Baseline Values - (Set 1 LP+DCP)	normotension
Set 2 Baseline Values - (Set 2 LP+DCP)	normotension
Set 2 Baseline Values - (Set 3 LP+DCP)	normotension
Set 2 Baseline Values - (BV SR+SPD)	normotension
Set 2 Baseline Values - (Set 1 SR+SPD)	normotension
Set 2 Baseline Values - (Set 2 SR+SPD)	normotension
Set 2 Baseline Values - (Set 3 SR+SPD)	normotension
Set 2 Baseline Values - (BV TE+SBC)	normotension
Set 2 Baseline Values - (Set 1 TE+SBC)	normotension
Set 2 Baseline Values - (Set 2 TE+SBC)	normotension
Set 2 Baseline Values - (Set 3 TE+SBC)	normotension
Set 3 Baseline Values - (BV BCS+FP)	normotension
Set 3 Baseline Values - (Set 1 BCS+FP)	normotension
Set 3 Baseline Values - (Set 2 BCS+FP)	normotension
Set 3 Baseline Values - (Set 3 BCS+FP)	normotension
Set 3 Baseline Values - (BV LP+DCP)	normotension
Set 3 Baseline Values - (Set 1 LP+DCP)	normotension
Set 3 Baseline Values - (Set 2 LP+DCP)	normotension
Set 3 Baseline Values - (Set 3 LP+DCP)	normotension
Set 3 Baseline Values - (BV SR+SPD)	normotension
Set 3 Baseline Values - (Set 1 SR+SPD)	normotension
Set 3 Baseline Values - (Set 2 SR+SPD)	normotension
Set 3 Baseline Values - (Set 3 SR+SPD)	normotension
Set 3 Baseline Values - (BV TE+SBC)	normotension
Set 3 Baseline Values - (Set 1 TE+SBC)	normotension
Set 3 Baseline Values - (Set 2 TE+SBC)	normotension
Set 3 Baseline Values - (Set 3 TE+SBC)	normotension
(BV BCS+FP) - (Set 1 BCS+FP)	normotension
(BV BCS+FP) - (Set 2 BCS+FP)	normotension
(BV BCS+FP) - (Set 3 BCS+FP)	normotension
(BV BCS+FP) - (BV LP+DCP)	normotension
(BV BCS+FP) - (Set 1 LP+DCP)	normotension
(BV BCS+FP) - (Set 2 LP+DCP)	normotension
(BV BCS+FP) - (Set 3 LP+DCP)	normotension
(BV BCS+FP) - (BV SR+SPD)	normotension
(BV BCS+FP) - (Set 1 SR+SPD)	normotension
(BV BCS+FP) - (Set 2 SR+SPD)	normotension
(BV BCS+FP) - (Set 3 SR+SPD)	normotension
(BV BCS+FP) - (BV TE+SBC)	normotension
(BV BCS+FP) - (Set 1 TE+SBC)	normotension
(BV BCS+FP) - (Set 2 TE+SBC)	normotension
(BV BCS+FP) - (Set 3 TE+SBC)	normotension
(Set 1 BCS+FP) - (Set 2 BCS+FP)	normotension	0.7	1.30953	540	0.534544	1
(Set 1 BCS+FP) - (Set 3 BCS+FP)	normotension	-0.366667	1.30953	540	-0.279999	1
(Set 1 BCS+FP) - (BV LP+DCP)	normotension
(Set 1 BCS+FP) - (Set 1 LP+DCP)	normotension	-0.333333	1.30953	540	-0.254545	1
(Set 1 BCS+FP) - (Set 2 LP+DCP)	normotension	2.1	1.30953	540	1.60363	1
(Set 1 BCS+FP) - (Set 3 LP+DCP)	normotension	0.666667	1.30953	540	0.509089	1
(Set 1 BCS+FP) - (BV SR+SPD)	normotension
(Set 1 BCS+FP) - (Set 1 SR+SPD)	normotension	-0.9	1.30953	540	-0.68727	1
(Set 1 BCS+FP) - (Set 2 SR+SPD)	normotension	-1.6	1.30953	540	-1.22181	1
(Set 1 BCS+FP) - (Set 3 SR+SPD)	normotension	-2.6	1.30953	540	-1.98545	1
(Set 1 BCS+FP) - (BV TE+SBC)	normotension
(Set 1 BCS+FP) - (Set 1 TE+SBC)	normotension	0.2	1.30953	540	0.152727	1
(Set 1 BCS+FP) - (Set 2 TE+SBC)	normotension	-0.0666667	1.30953	540	-0.0509089	1
(Set 1 BCS+FP) - (Set 3 TE+SBC)	normotension	-1.46667	1.30953	540	-1.12	1
(Set 2 BCS+FP) - (Set 3 BCS+FP)	normotension	-1.06667	1.30953	540	-0.814543	1
(Set 2 BCS+FP) - (BV LP+DCP)	normotension
(Set 2 BCS+FP) - (Set 1 LP+DCP)	normotension	-1.03333	1.30953	540	-0.789088	1
(Set 2 BCS+FP) - (Set 2 LP+DCP)	normotension	1.4	1.30953	540	1.06909	1
(Set 2 BCS+FP) - (Set 3 LP+DCP)	normotension	-0.0333333	1.30953	540	-0.0254545	1
(Set 2 BCS+FP) - (BV SR+SPD)	normotension
(Set 2 BCS+FP) - (Set 1 SR+SPD)	normotension	-1.6	1.30953	540	-1.22181	1
(Set 2 BCS+FP) - (Set 2 SR+SPD)	normotension	-2.3	1.30953	540	-1.75636	1
(Set 2 BCS+FP) - (Set 3 SR+SPD)	normotension	-3.3	1.30953	540	-2.51999	0.937797
(Set 2 BCS+FP) - (BV TE+SBC)	normotension
(Set 2 BCS+FP) - (Set 1 TE+SBC)	normotension	-0.5	1.30953	540	-0.381817	1
(Set 2 BCS+FP) - (Set 2 TE+SBC)	normotension	-0.766667	1.30953	540	-0.585452	1
(Set 2 BCS+FP) - (Set 3 TE+SBC)	normotension	-2.16667	1.30953	540	-1.65454	1
(Set 3 BCS+FP) - (BV LP+DCP)	normotension
(Set 3 BCS+FP) - (Set 1 LP+DCP)	normotension	0.0333333	1.30953	540	0.0254545	1
(Set 3 BCS+FP) - (Set 2 LP+DCP)	normotension	2.46667	1.30953	540	1.88363	1
(Set 3 BCS+FP) - (Set 3 LP+DCP)	normotension	1.03333	1.30953	540	0.789088	1
(Set 3 BCS+FP) - (BV SR+SPD)	normotension
(Set 3 BCS+FP) - (Set 1 SR+SPD)	normotension	-0.533333	1.30953	540	-0.407271	1
(Set 3 BCS+FP) - (Set 2 SR+SPD)	normotension	-1.23333	1.30953	540	-0.941815	1
(Set 3 BCS+FP) - (Set 3 SR+SPD)	normotension	-2.23333	1.30953	540	-1.70545	1
(Set 3 BCS+FP) - (BV TE+SBC)	normotension
(Set 3 BCS+FP) - (Set 1 TE+SBC)	normotension	0.566667	1.30953	540	0.432726	1
(Set 3 BCS+FP) - (Set 2 TE+SBC)	normotension	0.3	1.30953	540	0.22909	1
(Set 3 BCS+FP) - (Set 3 TE+SBC)	normotension	-1.1	1.30953	540	-0.839997	1
(BV LP+DCP) - (Set 1 LP+DCP)	normotension
(BV LP+DCP) - (Set 2 LP+DCP)	normotension
(BV LP+DCP) - (Set 3 LP+DCP)	normotension
(BV LP+DCP) - (BV SR+SPD)	normotension
(BV LP+DCP) - (Set 1 SR+SPD)	normotension
(BV LP+DCP) - (Set 2 SR+SPD)	normotension
(BV LP+DCP) - (Set 3 SR+SPD)	normotension
(BV LP+DCP) - (BV TE+SBC)	normotension
(BV LP+DCP) - (Set 1 TE+SBC)	normotension
(BV LP+DCP) - (Set 2 TE+SBC)	normotension
(BV LP+DCP) - (Set 3 TE+SBC)	normotension
(Set 1 LP+DCP) - (Set 2 LP+DCP)	normotension	2.43333	1.30953	540	1.85818	1
(Set 1 LP+DCP) - (Set 3 LP+DCP)	normotension	1	1.30953	540	0.763634	1
(Set 1 LP+DCP) - (BV SR+SPD)	normotension
(Set 1 LP+DCP) - (Set 1 SR+SPD)	normotension	-0.566667	1.30953	540	-0.432726	1
(Set 1 LP+DCP) - (Set 2 SR+SPD)	normotension	-1.26667	1.30953	540	-0.967269	1
(Set 1 LP+DCP) - (Set 3 SR+SPD)	normotension	-2.26667	1.30953	540	-1.7309	1
(Set 1 LP+DCP) - (BV TE+SBC)	normotension
(Set 1 LP+DCP) - (Set 1 TE+SBC)	normotension	0.533333	1.30953	540	0.407271	1
(Set 1 LP+DCP) - (Set 2 TE+SBC)	normotension	0.266667	1.30953	540	0.203636	1
(Set 1 LP+DCP) - (Set 3 TE+SBC)	normotension	-1.13333	1.30953	540	-0.865452	1
(Set 2 LP+DCP) - (Set 3 LP+DCP)	normotension	-1.43333	1.30953	540	-1.09454	1
(Set 2 LP+DCP) - (BV SR+SPD)	normotension
(Set 2 LP+DCP) - (Set 1 SR+SPD)	normotension	-3	1.30953	540	-2.2909	1
(Set 2 LP+DCP) - (Set 2 SR+SPD)	normotension	-3.7	1.30953	540	-2.82544	0.381905
(Set 2 LP+DCP) - (Set 3 SR+SPD)	normotension	-4.7	1.30953	540	-3.58908	0.0282406
(Set 2 LP+DCP) - (BV TE+SBC)	normotension
(Set 2 LP+DCP) - (Set 1 TE+SBC)	normotension	-1.9	1.30953	540	-1.4509	1
(Set 2 LP+DCP) - (Set 2 TE+SBC)	normotension	-2.16667	1.30953	540	-1.65454	1
(Set 2 LP+DCP) - (Set 3 TE+SBC)	normotension	-3.56667	1.30953	540	-2.72363	0.519945
(Set 3 LP+DCP) - (BV SR+SPD)	normotension
(Set 3 LP+DCP) - (Set 1 SR+SPD)	normotension	-1.56667	1.30953	540	-1.19636	1
(Set 3 LP+DCP) - (Set 2 SR+SPD)	normotension	-2.26667	1.30953	540	-1.7309	1
(Set 3 LP+DCP) - (Set 3 SR+SPD)	normotension	-3.26667	1.30953	540	-2.49454	1
(Set 3 LP+DCP) - (BV TE+SBC)	normotension
(Set 3 LP+DCP) - (Set 1 TE+SBC)	normotension	-0.466667	1.30953	540	-0.356362	1
(Set 3 LP+DCP) - (Set 2 TE+SBC)	normotension	-0.733333	1.30953	540	-0.559998	1
(Set 3 LP+DCP) - (Set 3 TE+SBC)	normotension	-2.13333	1.30953	540	-1.62909	1
(BV SR+SPD) - (Set 1 SR+SPD)	normotension
(BV SR+SPD) - (Set 2 SR+SPD)	normotension
(BV SR+SPD) - (Set 3 SR+SPD)	normotension
(BV SR+SPD) - (BV TE+SBC)	normotension
(BV SR+SPD) - (Set 1 TE+SBC)	normotension
(BV SR+SPD) - (Set 2 TE+SBC)	normotension
(BV SR+SPD) - (Set 3 TE+SBC)	normotension
(Set 1 SR+SPD) - (Set 2 SR+SPD)	normotension	-0.7	1.30953	540	-0.534544	1
(Set 1 SR+SPD) - (Set 3 SR+SPD)	normotension	-1.7	1.30953	540	-1.29818	1
(Set 1 SR+SPD) - (BV TE+SBC)	normotension
(Set 1 SR+SPD) - (Set 1 TE+SBC)	normotension	1.1	1.30953	540	0.839997	1
(Set 1 SR+SPD) - (Set 2 TE+SBC)	normotension	0.833333	1.30953	540	0.636361	1
(Set 1 SR+SPD) - (Set 3 TE+SBC)	normotension	-0.566667	1.30953	540	-0.432726	1
(Set 2 SR+SPD) - (Set 3 SR+SPD)	normotension	-1	1.30953	540	-0.763634	1
(Set 2 SR+SPD) - (BV TE+SBC)	normotension
(Set 2 SR+SPD) - (Set 1 TE+SBC)	normotension	1.8	1.30953	540	1.37454	1
(Set 2 SR+SPD) - (Set 2 TE+SBC)	normotension	1.53333	1.30953	540	1.1709	1
(Set 2 SR+SPD) - (Set 3 TE+SBC)	normotension	0.133333	1.30953	540	0.101818	1
(Set 3 SR+SPD) - (BV TE+SBC)	normotension
(Set 3 SR+SPD) - (Set 1 TE+SBC)	normotension	2.8	1.30953	540	2.13817	1
(Set 3 SR+SPD) - (Set 2 TE+SBC)	normotension	2.53333	1.30953	540	1.93454	1
(Set 3 SR+SPD) - (Set 3 TE+SBC)	normotension	1.13333	1.30953	540	0.865452	1
(BV TE+SBC) - (Set 1 TE+SBC)	normotension
(BV TE+SBC) - (Set 2 TE+SBC)	normotension
(BV TE+SBC) - (Set 3 TE+SBC)	normotension
(Set 1 TE+SBC) - (Set 2 TE+SBC)	normotension	-0.266667	1.30953	540	-0.203636	1
(Set 1 TE+SBC) - (Set 3 TE+SBC)	normotension	-1.66667	1.30953	540	-1.27272	1
(Set 2 TE+SBC) - (Set 3 TE+SBC)	normotension	-1.4	1.30953	540	-1.06909	1
BV Baseline Values - Set 1 Baseline Values	stage I hypertension
BV Baseline Values - Set 2 Baseline Values	stage I hypertension
BV Baseline Values - Set 3 Baseline Values	stage I hypertension
BV Baseline Values - (BV BCS+FP)	stage I hypertension
BV Baseline Values - (Set 1 BCS+FP)	stage I hypertension	12.4118	1.73961	540	7.13481	2.44531e-10
BV Baseline Values - (Set 2 BCS+FP)	stage I hypertension	10.1765	1.73961	540	5.84987	6.6553e-07
BV Baseline Values - (Set 3 BCS+FP)	stage I hypertension	10.5882	1.73961	540	6.08657	1.70734e-07
BV Baseline Values - (BV LP+DCP)	stage I hypertension
BV Baseline Values - (Set 1 LP+DCP)	stage I hypertension	8.64706	1.73961	540	4.9707	6.99825e-05
BV Baseline Values - (Set 2 LP+DCP)	stage I hypertension	13.4118	1.73961	540	7.70965	4.76092e-12
BV Baseline Values - (Set 3 LP+DCP)	stage I hypertension	11.7059	1.73961	540	6.72904	3.4073e-09
BV Baseline Values - (BV SR+SPD)	stage I hypertension
BV Baseline Values - (Set 1 SR+SPD)	stage I hypertension	7.35294	1.73961	540	4.22678	0.00217105
BV Baseline Values - (Set 2 SR+SPD)	stage I hypertension	6.29412	1.73961	540	3.61813	0.02532
BV Baseline Values - (Set 3 SR+SPD)	stage I hypertension	8.41176	1.73961	540	4.83544	0.00013532
BV Baseline Values - (BV TE+SBC)	stage I hypertension
BV Baseline Values - (Set 1 TE+SBC)	stage I hypertension	8.64706	1.73961	540	4.9707	6.99825e-05
BV Baseline Values - (Set 2 TE+SBC)	stage I hypertension	8.52941	1.73961	540	4.90307	9.75012e-05
BV Baseline Values - (Set 3 TE+SBC)	stage I hypertension	7.47059	1.73961	540	4.29441	0.00162009
Set 1 Baseline Values - Set 2 Baseline Values	stage I hypertension
Set 1 Baseline Values - Set 3 Baseline Values	stage I hypertension
Set 1 Baseline Values - (BV BCS+FP)	stage I hypertension
Set 1 Baseline Values - (Set 1 BCS+FP)	stage I hypertension
Set 1 Baseline Values - (Set 2 BCS+FP)	stage I hypertension
Set 1 Baseline Values - (Set 3 BCS+FP)	stage I hypertension
Set 1 Baseline Values - (BV LP+DCP)	stage I hypertension
Set 1 Baseline Values - (Set 1 LP+DCP)	stage I hypertension
Set 1 Baseline Values - (Set 2 LP+DCP)	stage I hypertension
Set 1 Baseline Values - (Set 3 LP+DCP)	stage I hypertension
Set 1 Baseline Values - (BV SR+SPD)	stage I hypertension
Set 1 Baseline Values - (Set 1 SR+SPD)	stage I hypertension
Set 1 Baseline Values - (Set 2 SR+SPD)	stage I hypertension
Set 1 Baseline Values - (Set 3 SR+SPD)	stage I hypertension
Set 1 Baseline Values - (BV TE+SBC)	stage I hypertension
Set 1 Baseline Values - (Set 1 TE+SBC)	stage I hypertension
Set 1 Baseline Values - (Set 2 TE+SBC)	stage I hypertension
Set 1 Baseline Values - (Set 3 TE+SBC)	stage I hypertension
Set 2 Baseline Values - Set 3 Baseline Values	stage I hypertension
Set 2 Baseline Values - (BV BCS+FP)	stage I hypertension
Set 2 Baseline Values - (Set 1 BCS+FP)	stage I hypertension
Set 2 Baseline Values - (Set 2 BCS+FP)	stage I hypertension
Set 2 Baseline Values - (Set 3 BCS+FP)	stage I hypertension
Set 2 Baseline Values - (BV LP+DCP)	stage I hypertension
Set 2 Baseline Values - (Set 1 LP+DCP)	stage I hypertension
Set 2 Baseline Values - (Set 2 LP+DCP)	stage I hypertension
Set 2 Baseline Values - (Set 3 LP+DCP)	stage I hypertension
Set 2 Baseline Values - (BV SR+SPD)	stage I hypertension
Set 2 Baseline Values - (Set 1 SR+SPD)	stage I hypertension
Set 2 Baseline Values - (Set 2 SR+SPD)	stage I hypertension
Set 2 Baseline Values - (Set 3 SR+SPD)	stage I hypertension
Set 2 Baseline Values - (BV TE+SBC)	stage I hypertension
Set 2 Baseline Values - (Set 1 TE+SBC)	stage I hypertension
Set 2 Baseline Values - (Set 2 TE+SBC)	stage I hypertension
Set 2 Baseline Values - (Set 3 TE+SBC)	stage I hypertension
Set 3 Baseline Values - (BV BCS+FP)	stage I hypertension
Set 3 Baseline Values - (Set 1 BCS+FP)	stage I hypertension
Set 3 Baseline Values - (Set 2 BCS+FP)	stage I hypertension
Set 3 Baseline Values - (Set 3 BCS+FP)	stage I hypertension
Set 3 Baseline Values - (BV LP+DCP)	stage I hypertension
Set 3 Baseline Values - (Set 1 LP+DCP)	stage I hypertension
Set 3 Baseline Values - (Set 2 LP+DCP)	stage I hypertension
Set 3 Baseline Values - (Set 3 LP+DCP)	stage I hypertension
Set 3 Baseline Values - (BV SR+SPD)	stage I hypertension
Set 3 Baseline Values - (Set 1 SR+SPD)	stage I hypertension
Set 3 Baseline Values - (Set 2 SR+SPD)	stage I hypertension
Set 3 Baseline Values - (Set 3 SR+SPD)	stage I hypertension
Set 3 Baseline Values - (BV TE+SBC)	stage I hypertension
Set 3 Baseline Values - (Set 1 TE+SBC)	stage I hypertension
Set 3 Baseline Values - (Set 2 TE+SBC)	stage I hypertension
Set 3 Baseline Values - (Set 3 TE+SBC)	stage I hypertension
(BV BCS+FP) - (Set 1 BCS+FP)	stage I hypertension
(BV BCS+FP) - (Set 2 BCS+FP)	stage I hypertension
(BV BCS+FP) - (Set 3 BCS+FP)	stage I hypertension
(BV BCS+FP) - (BV LP+DCP)	stage I hypertension
(BV BCS+FP) - (Set 1 LP+DCP)	stage I hypertension
(BV BCS+FP) - (Set 2 LP+DCP)	stage I hypertension
(BV BCS+FP) - (Set 3 LP+DCP)	stage I hypertension
(BV BCS+FP) - (BV SR+SPD)	stage I hypertension
(BV BCS+FP) - (Set 1 SR+SPD)	stage I hypertension
(BV BCS+FP) - (Set 2 SR+SPD)	stage I hypertension
(BV BCS+FP) - (Set 3 SR+SPD)	stage I hypertension
(BV BCS+FP) - (BV TE+SBC)	stage I hypertension
(BV BCS+FP) - (Set 1 TE+SBC)	stage I hypertension
(BV BCS+FP) - (Set 2 TE+SBC)	stage I hypertension
(BV BCS+FP) - (Set 3 TE+SBC)	stage I hypertension
(Set 1 BCS+FP) - (Set 2 BCS+FP)	stage I hypertension	-2.23529	1.73961	540	-1.28494	1
(Set 1 BCS+FP) - (Set 3 BCS+FP)	stage I hypertension	-1.82353	1.73961	540	-1.04824	1
(Set 1 BCS+FP) - (BV LP+DCP)	stage I hypertension
(Set 1 BCS+FP) - (Set 1 LP+DCP)	stage I hypertension	-3.76471	1.73961	540	-2.16411	1
(Set 1 BCS+FP) - (Set 2 LP+DCP)	stage I hypertension	1	1.73961	540	0.574843	1
(Set 1 BCS+FP) - (Set 3 LP+DCP)	stage I hypertension	-0.705882	1.73961	540	-0.405771	1
(Set 1 BCS+FP) - (BV SR+SPD)	stage I hypertension
(Set 1 BCS+FP) - (Set 1 SR+SPD)	stage I hypertension	-5.05882	1.73961	540	-2.90803	0.295369
(Set 1 BCS+FP) - (Set 2 SR+SPD)	stage I hypertension	-6.11765	1.73961	540	-3.51668	0.0369519
(Set 1 BCS+FP) - (Set 3 SR+SPD)	stage I hypertension	-4	1.73961	540	-2.29937	1
(Set 1 BCS+FP) - (BV TE+SBC)	stage I hypertension
(Set 1 BCS+FP) - (Set 1 TE+SBC)	stage I hypertension	-3.76471	1.73961	540	-2.16411	1
(Set 1 BCS+FP) - (Set 2 TE+SBC)	stage I hypertension	-3.88235	1.73961	540	-2.23174	1
(Set 1 BCS+FP) - (Set 3 TE+SBC)	stage I hypertension	-4.94118	1.73961	540	-2.8404	0.364705
(Set 2 BCS+FP) - (Set 3 BCS+FP)	stage I hypertension	0.411765	1.73961	540	0.2367	1
(Set 2 BCS+FP) - (BV LP+DCP)	stage I hypertension
(Set 2 BCS+FP) - (Set 1 LP+DCP)	stage I hypertension	-1.52941	1.73961	540	-0.879171	1
(Set 2 BCS+FP) - (Set 2 LP+DCP)	stage I hypertension	3.23529	1.73961	540	1.85978	1
(Set 2 BCS+FP) - (Set 3 LP+DCP)	stage I hypertension	1.52941	1.73961	540	0.879171	1
(Set 2 BCS+FP) - (BV SR+SPD)	stage I hypertension
(Set 2 BCS+FP) - (Set 1 SR+SPD)	stage I hypertension	-2.82353	1.73961	540	-1.62308	1
(Set 2 BCS+FP) - (Set 2 SR+SPD)	stage I hypertension	-3.88235	1.73961	540	-2.23174	1
(Set 2 BCS+FP) - (Set 3 SR+SPD)	stage I hypertension	-1.76471	1.73961	540	-1.01443	1
(Set 2 BCS+FP) - (BV TE+SBC)	stage I hypertension
(Set 2 BCS+FP) - (Set 1 TE+SBC)	stage I hypertension	-1.52941	1.73961	540	-0.879171	1
(Set 2 BCS+FP) - (Set 2 TE+SBC)	stage I hypertension	-1.64706	1.73961	540	-0.9468	1
(Set 2 BCS+FP) - (Set 3 TE+SBC)	stage I hypertension	-2.70588	1.73961	540	-1.55546	1
(Set 3 BCS+FP) - (BV LP+DCP)	stage I hypertension
(Set 3 BCS+FP) - (Set 1 LP+DCP)	stage I hypertension	-1.94118	1.73961	540	-1.11587	1
(Set 3 BCS+FP) - (Set 2 LP+DCP)	stage I hypertension	2.82353	1.73961	540	1.62308	1
(Set 3 BCS+FP) - (Set 3 LP+DCP)	stage I hypertension	1.11765	1.73961	540	0.642471	1
(Set 3 BCS+FP) - (BV SR+SPD)	stage I hypertension
(Set 3 BCS+FP) - (Set 1 SR+SPD)	stage I hypertension	-3.23529	1.73961	540	-1.85978	1
(Set 3 BCS+FP) - (Set 2 SR+SPD)	stage I hypertension	-4.29412	1.73961	540	-2.46844	1
(Set 3 BCS+FP) - (Set 3 SR+SPD)	stage I hypertension	-2.17647	1.73961	540	-1.25113	1
(Set 3 BCS+FP) - (BV TE+SBC)	stage I hypertension
(Set 3 BCS+FP) - (Set 1 TE+SBC)	stage I hypertension	-1.94118	1.73961	540	-1.11587	1
(Set 3 BCS+FP) - (Set 2 TE+SBC)	stage I hypertension	-2.05882	1.73961	540	-1.1835	1
(Set 3 BCS+FP) - (Set 3 TE+SBC)	stage I hypertension	-3.11765	1.73961	540	-1.79216	1
(BV LP+DCP) - (Set 1 LP+DCP)	stage I hypertension
(BV LP+DCP) - (Set 2 LP+DCP)	stage I hypertension
(BV LP+DCP) - (Set 3 LP+DCP)	stage I hypertension
(BV LP+DCP) - (BV SR+SPD)	stage I hypertension
(BV LP+DCP) - (Set 1 SR+SPD)	stage I hypertension
(BV LP+DCP) - (Set 2 SR+SPD)	stage I hypertension
(BV LP+DCP) - (Set 3 SR+SPD)	stage I hypertension
(BV LP+DCP) - (BV TE+SBC)	stage I hypertension
(BV LP+DCP) - (Set 1 TE+SBC)	stage I hypertension
(BV LP+DCP) - (Set 2 TE+SBC)	stage I hypertension
(BV LP+DCP) - (Set 3 TE+SBC)	stage I hypertension
(Set 1 LP+DCP) - (Set 2 LP+DCP)	stage I hypertension	4.76471	1.73961	540	2.73896	0.496633
(Set 1 LP+DCP) - (Set 3 LP+DCP)	stage I hypertension	3.05882	1.73961	540	1.75834	1
(Set 1 LP+DCP) - (BV SR+SPD)	stage I hypertension
(Set 1 LP+DCP) - (Set 1 SR+SPD)	stage I hypertension	-1.29412	1.73961	540	-0.743914	1
(Set 1 LP+DCP) - (Set 2 SR+SPD)	stage I hypertension	-2.35294	1.73961	540	-1.35257	1
(Set 1 LP+DCP) - (Set 3 SR+SPD)	stage I hypertension	-0.235294	1.73961	540	-0.135257	1
(Set 1 LP+DCP) - (BV TE+SBC)	stage I hypertension
(Set 1 LP+DCP) - (Set 1 TE+SBC)	stage I hypertension	2.22045e-15	1.73961	540	1.27641e-15	1
(Set 1 LP+DCP) - (Set 2 TE+SBC)	stage I hypertension	-0.117647	1.73961	540	-0.0676285	1
(Set 1 LP+DCP) - (Set 3 TE+SBC)	stage I hypertension	-1.17647	1.73961	540	-0.676285	1
(Set 2 LP+DCP) - (Set 3 LP+DCP)	stage I hypertension	-1.70588	1.73961	540	-0.980614	1
(Set 2 LP+DCP) - (BV SR+SPD)	stage I hypertension
(Set 2 LP+DCP) - (Set 1 SR+SPD)	stage I hypertension	-6.05882	1.73961	540	-3.48287	0.0418305
(Set 2 LP+DCP) - (Set 2 SR+SPD)	stage I hypertension	-7.11765	1.73961	540	-4.09153	0.00385295
(Set 2 LP+DCP) - (Set 3 SR+SPD)	stage I hypertension	-5	1.73961	540	-2.87421	0.328376
(Set 2 LP+DCP) - (BV TE+SBC)	stage I hypertension
(Set 2 LP+DCP) - (Set 1 TE+SBC)	stage I hypertension	-4.76471	1.73961	540	-2.73896	0.496633
(Set 2 LP+DCP) - (Set 2 TE+SBC)	stage I hypertension	-4.88235	1.73961	540	-2.80658	0.404647
(Set 2 LP+DCP) - (Set 3 TE+SBC)	stage I hypertension	-5.94118	1.73961	540	-3.41524	0.0534439
(Set 3 LP+DCP) - (BV SR+SPD)	stage I hypertension
(Set 3 LP+DCP) - (Set 1 SR+SPD)	stage I hypertension	-4.35294	1.73961	540	-2.50226	0.985532
(Set 3 LP+DCP) - (Set 2 SR+SPD)	stage I hypertension	-5.41176	1.73961	540	-3.11091	0.153164
(Set 3 LP+DCP) - (Set 3 SR+SPD)	stage I hypertension	-3.29412	1.73961	540	-1.8936	1
(Set 3 LP+DCP) - (BV TE+SBC)	stage I hypertension
(Set 3 LP+DCP) - (Set 1 TE+SBC)	stage I hypertension	-3.05882	1.73961	540	-1.75834	1
(Set 3 LP+DCP) - (Set 2 TE+SBC)	stage I hypertension	-3.17647	1.73961	540	-1.82597	1
(Set 3 LP+DCP) - (Set 3 TE+SBC)	stage I hypertension	-4.23529	1.73961	540	-2.43463	1
(BV SR+SPD) - (Set 1 SR+SPD)	stage I hypertension
(BV SR+SPD) - (Set 2 SR+SPD)	stage I hypertension
(BV SR+SPD) - (Set 3 SR+SPD)	stage I hypertension
(BV SR+SPD) - (BV TE+SBC)	stage I hypertension
(BV SR+SPD) - (Set 1 TE+SBC)	stage I hypertension
(BV SR+SPD) - (Set 2 TE+SBC)	stage I hypertension
(BV SR+SPD) - (Set 3 TE+SBC)	stage I hypertension
(Set 1 SR+SPD) - (Set 2 SR+SPD)	stage I hypertension	-1.05882	1.73961	540	-0.608657	1
(Set 1 SR+SPD) - (Set 3 SR+SPD)	stage I hypertension	1.05882	1.73961	540	0.608657	1
(Set 1 SR+SPD) - (BV TE+SBC)	stage I hypertension
(Set 1 SR+SPD) - (Set 1 TE+SBC)	stage I hypertension	1.29412	1.73961	540	0.743914	1
(Set 1 SR+SPD) - (Set 2 TE+SBC)	stage I hypertension	1.17647	1.73961	540	0.676285	1
(Set 1 SR+SPD) - (Set 3 TE+SBC)	stage I hypertension	0.117647	1.73961	540	0.0676285	1
(Set 2 SR+SPD) - (Set 3 SR+SPD)	stage I hypertension	2.11765	1.73961	540	1.21731	1
(Set 2 SR+SPD) - (BV TE+SBC)	stage I hypertension
(Set 2 SR+SPD) - (Set 1 TE+SBC)	stage I hypertension	2.35294	1.73961	540	1.35257	1
(Set 2 SR+SPD) - (Set 2 TE+SBC)	stage I hypertension	2.23529	1.73961	540	1.28494	1
(Set 2 SR+SPD) - (Set 3 TE+SBC)	stage I hypertension	1.17647	1.73961	540	0.676285	1
(Set 3 SR+SPD) - (BV TE+SBC)	stage I hypertension
(Set 3 SR+SPD) - (Set 1 TE+SBC)	stage I hypertension	0.235294	1.73961	540	0.135257	1
(Set 3 SR+SPD) - (Set 2 TE+SBC)	stage I hypertension	0.117647	1.73961	540	0.0676285	1
(Set 3 SR+SPD) - (Set 3 TE+SBC)	stage I hypertension	-0.941176	1.73961	540	-0.541028	1
(BV TE+SBC) - (Set 1 TE+SBC)	stage I hypertension
(BV TE+SBC) - (Set 2 TE+SBC)	stage I hypertension
(BV TE+SBC) - (Set 3 TE+SBC)	stage I hypertension
(Set 1 TE+SBC) - (Set 2 TE+SBC)	stage I hypertension	-0.117647	1.73961	540	-0.0676285	1
(Set 1 TE+SBC) - (Set 3 TE+SBC)	stage I hypertension	-1.17647	1.73961	540	-0.676285	1
(Set 2 TE+SBC) - (Set 3 TE+SBC)	stage I hypertension	-1.05882	1.73961	540	-0.608657	1

## Sheet: ANOVA PWVao
Sum Sq	Mean Sq	NumDF	DenDF	F value	Pr(>F)	Term
15.8116	5.27053	3	519.102	4.09313	0.00689282	Set
5.96678	1.98893	3	519.144	1.54461	0.202027	Exercise
6.10724	6.10724	1	45.7368	4.74292	0.0346138	Group
5.2281	0.871349	6	519.193	0.676695	0.668567	Set:Exercise
8.05731	2.68577	3	519.102	2.08578	0.101121	Set:Group
7.4432	2.48107	3	519.144	1.92681	0.124211	Exercise:Group
5.90495	0.984158	6	519.193	0.764303	0.598263	Set:Exercise:Group

## Sheet: Posthoc PWVao
Comparison	Group	Estimate	SE	df	t-value	p-value
BV Baseline Values - Set 1 Baseline Values	normotension
BV Baseline Values - Set 2 Baseline Values	normotension
BV Baseline Values - Set 3 Baseline Values	normotension
BV Baseline Values - (BV BCS+FP)	normotension
BV Baseline Values - (Set 1 BCS+FP)	normotension	-0.73	0.292991	519.002	-2.49155	1
BV Baseline Values - (Set 2 BCS+FP)	normotension	-0.993333	0.292991	519.002	-3.39032	0.0585988
BV Baseline Values - (Set 3 BCS+FP)	normotension	-0.853162	0.298617	519.242	-2.85705	0.346903
BV Baseline Values - (BV LP+DCP)	normotension
BV Baseline Values - (Set 1 LP+DCP)	normotension	-0.455201	0.295738	519.14	-1.5392	1
BV Baseline Values - (Set 2 LP+DCP)	normotension	-0.767087	0.295791	519.209	-2.59334	0.762301
BV Baseline Values - (Set 3 LP+DCP)	normotension	-1.13288	0.298668	519.309	-3.79312	0.0129688
BV Baseline Values - (BV SR+SPD)	normotension
BV Baseline Values - (Set 1 SR+SPD)	normotension	-0.600458	0.301746	519.431	-1.98995	1
BV Baseline Values - (Set 2 SR+SPD)	normotension	-0.823945	0.298597	519.22	-2.75939	0.467643
BV Baseline Values - (Set 3 SR+SPD)	normotension	-0.891225	0.295791	519.209	-3.01302	0.211602
BV Baseline Values - (BV TE+SBC)	normotension
BV Baseline Values - (Set 1 TE+SBC)	normotension	-0.965546	0.295738	519.14	-3.26486	0.0910575
BV Baseline Values - (Set 2 TE+SBC)	normotension	-1.20974	0.301761	519.446	-4.00894	0.00545444
BV Baseline Values - (Set 3 TE+SBC)	normotension	-1.02514	0.295702	519.101	-3.4668	0.0444898
Set 1 Baseline Values - Set 2 Baseline Values	normotension
Set 1 Baseline Values - Set 3 Baseline Values	normotension
Set 1 Baseline Values - (BV BCS+FP)	normotension
Set 1 Baseline Values - (Set 1 BCS+FP)	normotension
Set 1 Baseline Values - (Set 2 BCS+FP)	normotension
Set 1 Baseline Values - (Set 3 BCS+FP)	normotension
Set 1 Baseline Values - (BV LP+DCP)	normotension
Set 1 Baseline Values - (Set 1 LP+DCP)	normotension
Set 1 Baseline Values - (Set 2 LP+DCP)	normotension
Set 1 Baseline Values - (Set 3 LP+DCP)	normotension
Set 1 Baseline Values - (BV SR+SPD)	normotension
Set 1 Baseline Values - (Set 1 SR+SPD)	normotension
Set 1 Baseline Values - (Set 2 SR+SPD)	normotension
Set 1 Baseline Values - (Set 3 SR+SPD)	normotension
Set 1 Baseline Values - (BV TE+SBC)	normotension
Set 1 Baseline Values - (Set 1 TE+SBC)	normotension
Set 1 Baseline Values - (Set 2 TE+SBC)	normotension
Set 1 Baseline Values - (Set 3 TE+SBC)	normotension
Set 2 Baseline Values - Set 3 Baseline Values	normotension
Set 2 Baseline Values - (BV BCS+FP)	normotension
Set 2 Baseline Values - (Set 1 BCS+FP)	normotension
Set 2 Baseline Values - (Set 2 BCS+FP)	normotension
Set 2 Baseline Values - (Set 3 BCS+FP)	normotension
Set 2 Baseline Values - (BV LP+DCP)	normotension
Set 2 Baseline Values - (Set 1 LP+DCP)	normotension
Set 2 Baseline Values - (Set 2 LP+DCP)	normotension
Set 2 Baseline Values - (Set 3 LP+DCP)	normotension
Set 2 Baseline Values - (BV SR+SPD)	normotension
Set 2 Baseline Values - (Set 1 SR+SPD)	normotension
Set 2 Baseline Values - (Set 2 SR+SPD)	normotension
Set 2 Baseline Values - (Set 3 SR+SPD)	normotension
Set 2 Baseline Values - (BV TE+SBC)	normotension
Set 2 Baseline Values - (Set 1 TE+SBC)	normotension
Set 2 Baseline Values - (Set 2 TE+SBC)	normotension
Set 2 Baseline Values - (Set 3 TE+SBC)	normotension
Set 3 Baseline Values - (BV BCS+FP)	normotension
Set 3 Baseline Values - (Set 1 BCS+FP)	normotension
Set 3 Baseline Values - (Set 2 BCS+FP)	normotension
Set 3 Baseline Values - (Set 3 BCS+FP)	normotension
Set 3 Baseline Values - (BV LP+DCP)	normotension
Set 3 Baseline Values - (Set 1 LP+DCP)	normotension
Set 3 Baseline Values - (Set 2 LP+DCP)	normotension
Set 3 Baseline Values - (Set 3 LP+DCP)	normotension
Set 3 Baseline Values - (BV SR+SPD)	normotension
Set 3 Baseline Values - (Set 1 SR+SPD)	normotension
Set 3 Baseline Values - (Set 2 SR+SPD)	normotension
Set 3 Baseline Values - (Set 3 SR+SPD)	normotension
Set 3 Baseline Values - (BV TE+SBC)	normotension
Set 3 Baseline Values - (Set 1 TE+SBC)	normotension
Set 3 Baseline Values - (Set 2 TE+SBC)	normotension
Set 3 Baseline Values - (Set 3 TE+SBC)	normotension
(BV BCS+FP) - (Set 1 BCS+FP)	normotension
(BV BCS+FP) - (Set 2 BCS+FP)	normotension
(BV BCS+FP) - (Set 3 BCS+FP)	normotension
(BV BCS+FP) - (BV LP+DCP)	normotension
(BV BCS+FP) - (Set 1 LP+DCP)	normotension
(BV BCS+FP) - (Set 2 LP+DCP)	normotension
(BV BCS+FP) - (Set 3 LP+DCP)	normotension
(BV BCS+FP) - (BV SR+SPD)	normotension
(BV BCS+FP) - (Set 1 SR+SPD)	normotension
(BV BCS+FP) - (Set 2 SR+SPD)	normotension
(BV BCS+FP) - (Set 3 SR+SPD)	normotension
(BV BCS+FP) - (BV TE+SBC)	normotension
(BV BCS+FP) - (Set 1 TE+SBC)	normotension
(BV BCS+FP) - (Set 2 TE+SBC)	normotension
(BV BCS+FP) - (Set 3 TE+SBC)	normotension
(Set 1 BCS+FP) - (Set 2 BCS+FP)	normotension	-0.263333	0.292991	519.002	-0.898777	1
(Set 1 BCS+FP) - (Set 3 BCS+FP)	normotension	-0.123162	0.298617	519.242	-0.412441	1
(Set 1 BCS+FP) - (BV LP+DCP)	normotension
(Set 1 BCS+FP) - (Set 1 LP+DCP)	normotension	0.274799	0.295738	519.14	0.929196	1
(Set 1 BCS+FP) - (Set 2 LP+DCP)	normotension	-0.0370867	0.295791	519.209	-0.125381	1
(Set 1 BCS+FP) - (Set 3 LP+DCP)	normotension	-0.402884	0.298668	519.309	-1.34894	1
(Set 1 BCS+FP) - (BV SR+SPD)	normotension
(Set 1 BCS+FP) - (Set 1 SR+SPD)	normotension	0.129542	0.301746	519.431	0.429309	1
(Set 1 BCS+FP) - (Set 2 SR+SPD)	normotension	-0.0939451	0.298597	519.22	-0.314622	1
(Set 1 BCS+FP) - (Set 3 SR+SPD)	normotension	-0.161225	0.295791	519.209	-0.545062	1
(Set 1 BCS+FP) - (BV TE+SBC)	normotension
(Set 1 BCS+FP) - (Set 1 TE+SBC)	normotension	-0.235546	0.295738	519.14	-0.796466	1
(Set 1 BCS+FP) - (Set 2 TE+SBC)	normotension	-0.479742	0.301761	519.446	-1.58981	1
(Set 1 BCS+FP) - (Set 3 TE+SBC)	normotension	-0.295139	0.295702	519.101	-0.998096	1
(Set 2 BCS+FP) - (Set 3 BCS+FP)	normotension	0.140172	0.298617	519.242	0.469404	1
(Set 2 BCS+FP) - (BV LP+DCP)	normotension
(Set 2 BCS+FP) - (Set 1 LP+DCP)	normotension	0.538132	0.295738	519.14	1.81962	1
(Set 2 BCS+FP) - (Set 2 LP+DCP)	normotension	0.226247	0.295791	519.209	0.764886	1
(Set 2 BCS+FP) - (Set 3 LP+DCP)	normotension	-0.139551	0.298668	519.309	-0.467244	1
(Set 2 BCS+FP) - (BV SR+SPD)	normotension
(Set 2 BCS+FP) - (Set 1 SR+SPD)	normotension	0.392875	0.301746	519.431	1.30201	1
(Set 2 BCS+FP) - (Set 2 SR+SPD)	normotension	0.169388	0.298597	519.22	0.567281	1
(Set 2 BCS+FP) - (Set 3 SR+SPD)	normotension	0.102109	0.295791	519.209	0.345205	1
(Set 2 BCS+FP) - (BV TE+SBC)	normotension
(Set 2 BCS+FP) - (Set 1 TE+SBC)	normotension	0.0277876	0.295738	519.14	0.0939601	1
(Set 2 BCS+FP) - (Set 2 TE+SBC)	normotension	-0.216408	0.301761	519.446	-0.717151	1
(Set 2 BCS+FP) - (Set 3 TE+SBC)	normotension	-0.0318056	0.295702	519.101	-0.10756	1
(Set 3 BCS+FP) - (BV LP+DCP)	normotension
(Set 3 BCS+FP) - (Set 1 LP+DCP)	normotension	0.397961	0.300855	519.104	1.32277	1
(Set 3 BCS+FP) - (Set 2 LP+DCP)	normotension	0.086075	0.301411	519.474	0.285573	1
(Set 3 BCS+FP) - (Set 3 LP+DCP)	normotension	-0.279723	0.304269	519.584	-0.919328	1
(Set 3 BCS+FP) - (BV SR+SPD)	normotension
(Set 3 BCS+FP) - (Set 1 SR+SPD)	normotension	0.252704	0.307329	519.718	0.822258	1
(Set 3 BCS+FP) - (Set 2 SR+SPD)	normotension	0.0292166	0.304186	519.482	0.0960485	1
(Set 3 BCS+FP) - (Set 3 SR+SPD)	normotension	-0.038063	0.301411	519.474	-0.126283	1
(Set 3 BCS+FP) - (BV TE+SBC)	normotension
(Set 3 BCS+FP) - (Set 1 TE+SBC)	normotension	-0.112384	0.300855	519.104	-0.373549	1
(Set 3 BCS+FP) - (Set 2 TE+SBC)	normotension	-0.35658	0.307347	519.736	-1.16019	1
(Set 3 BCS+FP) - (Set 3 TE+SBC)	normotension	-0.171977	0.301308	519.35	-0.570769	1
(BV LP+DCP) - (Set 1 LP+DCP)	normotension
(BV LP+DCP) - (Set 2 LP+DCP)	normotension
(BV LP+DCP) - (Set 3 LP+DCP)	normotension
(BV LP+DCP) - (BV SR+SPD)	normotension
(BV LP+DCP) - (Set 1 SR+SPD)	normotension
(BV LP+DCP) - (Set 2 SR+SPD)	normotension
(BV LP+DCP) - (Set 3 SR+SPD)	normotension
(BV LP+DCP) - (BV TE+SBC)	normotension
(BV LP+DCP) - (Set 1 TE+SBC)	normotension
(BV LP+DCP) - (Set 2 TE+SBC)	normotension
(BV LP+DCP) - (Set 3 TE+SBC)	normotension
(Set 1 LP+DCP) - (Set 2 LP+DCP)	normotension	-0.311886	0.298538	519.362	-1.04471	1
(Set 1 LP+DCP) - (Set 3 LP+DCP)	normotension	-0.677684	0.301406	519.468	-2.2484	1
(Set 1 LP+DCP) - (BV SR+SPD)	normotension
(Set 1 LP+DCP) - (Set 1 SR+SPD)	normotension	-0.145257	0.304477	519.597	-0.477071	1
(Set 1 LP+DCP) - (Set 2 SR+SPD)	normotension	-0.368744	0.301329	519.371	-1.22373	1
(Set 1 LP+DCP) - (Set 3 SR+SPD)	normotension	-0.436024	0.298538	519.362	-1.46053	1
(Set 1 LP+DCP) - (BV TE+SBC)	normotension
(Set 1 LP+DCP) - (Set 1 TE+SBC)	normotension	-0.510345	0.298	519.002	-1.71257	1
(Set 1 LP+DCP) - (Set 2 TE+SBC)	normotension	-0.754541	0.304494	519.614	-2.47802	1
(Set 1 LP+DCP) - (Set 3 TE+SBC)	normotension	-0.569938	0.298441	519.245	-1.90972	1
(Set 2 LP+DCP) - (Set 3 LP+DCP)	normotension	-0.365798	0.300855	519.104	-1.21586	1
(Set 2 LP+DCP) - (BV SR+SPD)	normotension
(Set 2 LP+DCP) - (Set 1 SR+SPD)	normotension	0.166629	0.30391	519.227	0.548283	1
(Set 2 LP+DCP) - (Set 2 SR+SPD)	normotension	-0.0568584	0.301388	519.447	-0.188655	1
(Set 2 LP+DCP) - (Set 3 SR+SPD)	normotension	-0.124138	0.298	519.002	-0.416571	1
(Set 2 LP+DCP) - (BV TE+SBC)	normotension
(Set 2 LP+DCP) - (Set 1 TE+SBC)	normotension	-0.198459	0.298538	519.362	-0.66477	1
(Set 2 LP+DCP) - (Set 2 TE+SBC)	normotension	-0.442655	0.303927	519.245	-1.45645	1
(Set 2 LP+DCP) - (Set 3 TE+SBC)	normotension	-0.258052	0.298498	519.318	-0.864503	1
(Set 3 LP+DCP) - (BV SR+SPD)	normotension
(Set 3 LP+DCP) - (Set 1 SR+SPD)	normotension	0.532426	0.306743	519.339	1.73574	1
(Set 3 LP+DCP) - (Set 2 SR+SPD)	normotension	0.308939	0.304244	519.556	1.01543	1
(Set 3 LP+DCP) - (Set 3 SR+SPD)	normotension	0.24166	0.300855	519.104	0.803243	1
(Set 3 LP+DCP) - (BV TE+SBC)	normotension
(Set 3 LP+DCP) - (Set 1 TE+SBC)	normotension	0.167339	0.301406	519.468	0.555193	1
(Set 3 LP+DCP) - (Set 2 TE+SBC)	normotension	-0.0768571	0.306762	519.357	-0.250543	1
(Set 3 LP+DCP) - (Set 3 TE+SBC)	normotension	0.107745	0.301364	519.421	0.357526	1
(BV SR+SPD) - (Set 1 SR+SPD)	normotension
(BV SR+SPD) - (Set 2 SR+SPD)	normotension
(BV SR+SPD) - (Set 3 SR+SPD)	normotension
(BV SR+SPD) - (BV TE+SBC)	normotension
(BV SR+SPD) - (Set 1 TE+SBC)	normotension
(BV SR+SPD) - (Set 2 TE+SBC)	normotension
(BV SR+SPD) - (Set 3 TE+SBC)	normotension
(Set 1 SR+SPD) - (Set 2 SR+SPD)	normotension	-0.223487	0.307301	519.687	-0.727258	1
(Set 1 SR+SPD) - (Set 3 SR+SPD)	normotension	-0.290767	0.30391	519.227	-0.956753	1
(Set 1 SR+SPD) - (BV TE+SBC)	normotension
(Set 1 SR+SPD) - (Set 1 TE+SBC)	normotension	-0.365088	0.304477	519.597	-1.19907	1
(Set 1 SR+SPD) - (Set 2 TE+SBC)	normotension	-0.609284	0.309308	519.237	-1.96983	1
(Set 1 SR+SPD) - (Set 3 TE+SBC)	normotension	-0.424681	0.304431	519.548	-1.395	1
(Set 2 SR+SPD) - (Set 3 SR+SPD)	normotension	-0.0672795	0.301388	519.447	-0.223233	1
(Set 2 SR+SPD) - (BV TE+SBC)	normotension
(Set 2 SR+SPD) - (Set 1 TE+SBC)	normotension	-0.141601	0.301329	519.371	-0.469921	1
(Set 2 SR+SPD) - (Set 2 TE+SBC)	normotension	-0.385796	0.306844	519.456	-1.2573	1
(Set 2 SR+SPD) - (Set 3 TE+SBC)	normotension	-0.201194	0.301287	519.327	-0.667781	1
(Set 3 SR+SPD) - (BV TE+SBC)	normotension
(Set 3 SR+SPD) - (Set 1 TE+SBC)	normotension	-0.0743211	0.298538	519.362	-0.24895	1
(Set 3 SR+SPD) - (Set 2 TE+SBC)	normotension	-0.318517	0.303927	519.245	-1.048	1
(Set 3 SR+SPD) - (Set 3 TE+SBC)	normotension	-0.133914	0.298498	519.318	-0.448628	1
(BV TE+SBC) - (Set 1 TE+SBC)	normotension
(BV TE+SBC) - (Set 2 TE+SBC)	normotension
(BV TE+SBC) - (Set 3 TE+SBC)	normotension
(Set 1 TE+SBC) - (Set 2 TE+SBC)	normotension	-0.244196	0.304494	519.614	-0.801973	1
(Set 1 TE+SBC) - (Set 3 TE+SBC)	normotension	-0.0595932	0.298441	519.245	-0.199682	1
(Set 2 TE+SBC) - (Set 3 TE+SBC)	normotension	0.184603	0.304448	519.564	0.606352	1
BV Baseline Values - Set 1 Baseline Values	stage I hypertension
BV Baseline Values - Set 2 Baseline Values	stage I hypertension
BV Baseline Values - Set 3 Baseline Values	stage I hypertension
BV Baseline Values - (BV BCS+FP)	stage I hypertension
BV Baseline Values - (Set 1 BCS+FP)	stage I hypertension	0.211765	0.389216	519.002	0.544081	1
BV Baseline Values - (Set 2 BCS+FP)	stage I hypertension	-0.0352941	0.389216	519.002	-0.0906801	1
BV Baseline Values - (Set 3 BCS+FP)	stage I hypertension	-0.0529412	0.389216	519.002	-0.13602	1
BV Baseline Values - (BV LP+DCP)	stage I hypertension
BV Baseline Values - (Set 1 LP+DCP)	stage I hypertension	-0.641176	0.389216	519.002	-1.64736	1
BV Baseline Values - (Set 2 LP+DCP)	stage I hypertension	-0.295466	0.395719	519.178	-0.746655	1
BV Baseline Values - (Set 3 LP+DCP)	stage I hypertension	-0.523529	0.389216	519.002	-1.34509	1
BV Baseline Values - (BV SR+SPD)	stage I hypertension
BV Baseline Values - (Set 1 SR+SPD)	stage I hypertension	0.152941	0.389216	519.002	0.392947	1
BV Baseline Values - (Set 2 SR+SPD)	stage I hypertension	-0.526177	0.395759	519.209	-1.32954	1
BV Baseline Values - (Set 3 SR+SPD)	stage I hypertension	0.188235	0.389216	519.002	0.483627	1
BV Baseline Values - (BV TE+SBC)	stage I hypertension
BV Baseline Values - (Set 1 TE+SBC)	stage I hypertension	-0.247059	0.389216	519.002	-0.634761	1
BV Baseline Values - (Set 2 TE+SBC)	stage I hypertension	-0.170864	0.395719	519.178	-0.43178	1
BV Baseline Values - (Set 3 TE+SBC)	stage I hypertension	-0.126177	0.395759	519.209	-0.318823	1
Set 1 Baseline Values - Set 2 Baseline Values	stage I hypertension
Set 1 Baseline Values - Set 3 Baseline Values	stage I hypertension
Set 1 Baseline Values - (BV BCS+FP)	stage I hypertension
Set 1 Baseline Values - (Set 1 BCS+FP)	stage I hypertension
Set 1 Baseline Values - (Set 2 BCS+FP)	stage I hypertension
Set 1 Baseline Values - (Set 3 BCS+FP)	stage I hypertension
Set 1 Baseline Values - (BV LP+DCP)	stage I hypertension
Set 1 Baseline Values - (Set 1 LP+DCP)	stage I hypertension
Set 1 Baseline Values - (Set 2 LP+DCP)	stage I hypertension
Set 1 Baseline Values - (Set 3 LP+DCP)	stage I hypertension
Set 1 Baseline Values - (BV SR+SPD)	stage I hypertension
Set 1 Baseline Values - (Set 1 SR+SPD)	stage I hypertension
Set 1 Baseline Values - (Set 2 SR+SPD)	stage I hypertension
Set 1 Baseline Values - (Set 3 SR+SPD)	stage I hypertension
Set 1 Baseline Values - (BV TE+SBC)	stage I hypertension
Set 1 Baseline Values - (Set 1 TE+SBC)	stage I hypertension
Set 1 Baseline Values - (Set 2 TE+SBC)	stage I hypertension
Set 1 Baseline Values - (Set 3 TE+SBC)	stage I hypertension
Set 2 Baseline Values - Set 3 Baseline Values	stage I hypertension
Set 2 Baseline Values - (BV BCS+FP)	stage I hypertension
Set 2 Baseline Values - (Set 1 BCS+FP)	stage I hypertension
Set 2 Baseline Values - (Set 2 BCS+FP)	stage I hypertension
Set 2 Baseline Values - (Set 3 BCS+FP)	stage I hypertension
Set 2 Baseline Values - (BV LP+DCP)	stage I hypertension
Set 2 Baseline Values - (Set 1 LP+DCP)	stage I hypertension
Set 2 Baseline Values - (Set 2 LP+DCP)	stage I hypertension
Set 2 Baseline Values - (Set 3 LP+DCP)	stage I hypertension
Set 2 Baseline Values - (BV SR+SPD)	stage I hypertension
Set 2 Baseline Values - (Set 1 SR+SPD)	stage I hypertension
Set 2 Baseline Values - (Set 2 SR+SPD)	stage I hypertension
Set 2 Baseline Values - (Set 3 SR+SPD)	stage I hypertension
Set 2 Baseline Values - (BV TE+SBC)	stage I hypertension
Set 2 Baseline Values - (Set 1 TE+SBC)	stage I hypertension
Set 2 Baseline Values - (Set 2 TE+SBC)	stage I hypertension
Set 2 Baseline Values - (Set 3 TE+SBC)	stage I hypertension
Set 3 Baseline Values - (BV BCS+FP)	stage I hypertension
Set 3 Baseline Values - (Set 1 BCS+FP)	stage I hypertension
Set 3 Baseline Values - (Set 2 BCS+FP)	stage I hypertension
Set 3 Baseline Values - (Set 3 BCS+FP)	stage I hypertension
Set 3 Baseline Values - (BV LP+DCP)	stage I hypertension
Set 3 Baseline Values - (Set 1 LP+DCP)	stage I hypertension
Set 3 Baseline Values - (Set 2 LP+DCP)	stage I hypertension
Set 3 Baseline Values - (Set 3 LP+DCP)	stage I hypertension
Set 3 Baseline Values - (BV SR+SPD)	stage I hypertension
Set 3 Baseline Values - (Set 1 SR+SPD)	stage I hypertension
Set 3 Baseline Values - (Set 2 SR+SPD)	stage I hypertension
Set 3 Baseline Values - (Set 3 SR+SPD)	stage I hypertension
Set 3 Baseline Values - (BV TE+SBC)	stage I hypertension
Set 3 Baseline Values - (Set 1 TE+SBC)	stage I hypertension
Set 3 Baseline Values - (Set 2 TE+SBC)	stage I hypertension
Set 3 Baseline Values - (Set 3 TE+SBC)	stage I hypertension
(BV BCS+FP) - (Set 1 BCS+FP)	stage I hypertension
(BV BCS+FP) - (Set 2 BCS+FP)	stage I hypertension
(BV BCS+FP) - (Set 3 BCS+FP)	stage I hypertension
(BV BCS+FP) - (BV LP+DCP)	stage I hypertension
(BV BCS+FP) - (Set 1 LP+DCP)	stage I hypertension
(BV BCS+FP) - (Set 2 LP+DCP)	stage I hypertension
(BV BCS+FP) - (Set 3 LP+DCP)	stage I hypertension
(BV BCS+FP) - (BV SR+SPD)	stage I hypertension
(BV BCS+FP) - (Set 1 SR+SPD)	stage I hypertension
(BV BCS+FP) - (Set 2 SR+SPD)	stage I hypertension
(BV BCS+FP) - (Set 3 SR+SPD)	stage I hypertension
(BV BCS+FP) - (BV TE+SBC)	stage I hypertension
(BV BCS+FP) - (Set 1 TE+SBC)	stage I hypertension
(BV BCS+FP) - (Set 2 TE+SBC)	stage I hypertension
(BV BCS+FP) - (Set 3 TE+SBC)	stage I hypertension
(Set 1 BCS+FP) - (Set 2 BCS+FP)	stage I hypertension	-0.247059	0.389216	519.002	-0.634761	1
(Set 1 BCS+FP) - (Set 3 BCS+FP)	stage I hypertension	-0.264706	0.389216	519.002	-0.680101	1
(Set 1 BCS+FP) - (BV LP+DCP)	stage I hypertension
(Set 1 BCS+FP) - (Set 1 LP+DCP)	stage I hypertension	-0.852941	0.389216	519.002	-2.19144	1
(Set 1 BCS+FP) - (Set 2 LP+DCP)	stage I hypertension	-0.507231	0.395719	519.178	-1.28179	1
(Set 1 BCS+FP) - (Set 3 LP+DCP)	stage I hypertension	-0.735294	0.389216	519.002	-1.88917	1
(Set 1 BCS+FP) - (BV SR+SPD)	stage I hypertension
(Set 1 BCS+FP) - (Set 1 SR+SPD)	stage I hypertension	-0.0588235	0.389216	519.002	-0.151134	1
(Set 1 BCS+FP) - (Set 2 SR+SPD)	stage I hypertension	-0.737942	0.395759	519.209	-1.86462	1
(Set 1 BCS+FP) - (Set 3 SR+SPD)	stage I hypertension	-0.0235294	0.389216	519.002	-0.0604534	1
(Set 1 BCS+FP) - (BV TE+SBC)	stage I hypertension
(Set 1 BCS+FP) - (Set 1 TE+SBC)	stage I hypertension	-0.458824	0.389216	519.002	-1.17884	1
(Set 1 BCS+FP) - (Set 2 TE+SBC)	stage I hypertension	-0.382628	0.395719	519.178	-0.966919	1
(Set 1 BCS+FP) - (Set 3 TE+SBC)	stage I hypertension	-0.337942	0.395759	519.209	-0.853908	1
(Set 2 BCS+FP) - (Set 3 BCS+FP)	stage I hypertension	-0.0176471	0.389216	519.002	-0.0453401	1
(Set 2 BCS+FP) - (BV LP+DCP)	stage I hypertension
(Set 2 BCS+FP) - (Set 1 LP+DCP)	stage I hypertension	-0.605882	0.389216	519.002	-1.55668	1
(Set 2 BCS+FP) - (Set 2 LP+DCP)	stage I hypertension	-0.260172	0.395719	519.178	-0.657466	1
(Set 2 BCS+FP) - (Set 3 LP+DCP)	stage I hypertension	-0.488235	0.389216	519.002	-1.25441	1
(Set 2 BCS+FP) - (BV SR+SPD)	stage I hypertension
(Set 2 BCS+FP) - (Set 1 SR+SPD)	stage I hypertension	0.188235	0.389216	519.002	0.483627	1
(Set 2 BCS+FP) - (Set 2 SR+SPD)	stage I hypertension	-0.490883	0.395759	519.209	-1.24036	1
(Set 2 BCS+FP) - (Set 3 SR+SPD)	stage I hypertension	0.223529	0.389216	519.002	0.574308	1
(Set 2 BCS+FP) - (BV TE+SBC)	stage I hypertension
(Set 2 BCS+FP) - (Set 1 TE+SBC)	stage I hypertension	-0.211765	0.389216	519.002	-0.544081	1
(Set 2 BCS+FP) - (Set 2 TE+SBC)	stage I hypertension	-0.13557	0.395719	519.178	-0.342591	1
(Set 2 BCS+FP) - (Set 3 TE+SBC)	stage I hypertension	-0.0908827	0.395759	519.209	-0.229642	1
(Set 3 BCS+FP) - (BV LP+DCP)	stage I hypertension
(Set 3 BCS+FP) - (Set 1 LP+DCP)	stage I hypertension	-0.588235	0.389216	519.002	-1.51134	1
(Set 3 BCS+FP) - (Set 2 LP+DCP)	stage I hypertension	-0.242525	0.395719	519.178	-0.612871	1
(Set 3 BCS+FP) - (Set 3 LP+DCP)	stage I hypertension	-0.470588	0.389216	519.002	-1.20907	1
(Set 3 BCS+FP) - (BV SR+SPD)	stage I hypertension
(Set 3 BCS+FP) - (Set 1 SR+SPD)	stage I hypertension	0.205882	0.389216	519.002	0.528967	1
(Set 3 BCS+FP) - (Set 2 SR+SPD)	stage I hypertension	-0.473236	0.395759	519.209	-1.19577	1
(Set 3 BCS+FP) - (Set 3 SR+SPD)	stage I hypertension	0.241176	0.389216	519.002	0.619648	1
(Set 3 BCS+FP) - (BV TE+SBC)	stage I hypertension
(Set 3 BCS+FP) - (Set 1 TE+SBC)	stage I hypertension	-0.194118	0.389216	519.002	-0.498741	1
(Set 3 BCS+FP) - (Set 2 TE+SBC)	stage I hypertension	-0.117923	0.395719	519.178	-0.297996	1
(Set 3 BCS+FP) - (Set 3 TE+SBC)	stage I hypertension	-0.0732356	0.395759	519.209	-0.185051	1
(BV LP+DCP) - (Set 1 LP+DCP)	stage I hypertension
(BV LP+DCP) - (Set 2 LP+DCP)	stage I hypertension
(BV LP+DCP) - (Set 3 LP+DCP)	stage I hypertension
(BV LP+DCP) - (BV SR+SPD)	stage I hypertension
(BV LP+DCP) - (Set 1 SR+SPD)	stage I hypertension
(BV LP+DCP) - (Set 2 SR+SPD)	stage I hypertension
(BV LP+DCP) - (Set 3 SR+SPD)	stage I hypertension
(BV LP+DCP) - (BV TE+SBC)	stage I hypertension
(BV LP+DCP) - (Set 1 TE+SBC)	stage I hypertension
(BV LP+DCP) - (Set 2 TE+SBC)	stage I hypertension
(BV LP+DCP) - (Set 3 TE+SBC)	stage I hypertension
(Set 1 LP+DCP) - (Set 2 LP+DCP)	stage I hypertension	0.345711	0.395719	519.178	0.873626	1
(Set 1 LP+DCP) - (Set 3 LP+DCP)	stage I hypertension	0.117647	0.389216	519.002	0.302267	1
(Set 1 LP+DCP) - (BV SR+SPD)	stage I hypertension
(Set 1 LP+DCP) - (Set 1 SR+SPD)	stage I hypertension	0.794118	0.389216	519.002	2.0403	1
(Set 1 LP+DCP) - (Set 2 SR+SPD)	stage I hypertension	0.115	0.395759	519.209	0.29058	1
(Set 1 LP+DCP) - (Set 3 SR+SPD)	stage I hypertension	0.829412	0.389216	519.002	2.13098	1
(Set 1 LP+DCP) - (BV TE+SBC)	stage I hypertension
(Set 1 LP+DCP) - (Set 1 TE+SBC)	stage I hypertension	0.394118	0.389216	519.002	1.01259	1
(Set 1 LP+DCP) - (Set 2 TE+SBC)	stage I hypertension	0.470313	0.395719	519.178	1.1885	1
(Set 1 LP+DCP) - (Set 3 TE+SBC)	stage I hypertension	0.515	0.395759	519.209	1.3013	1
(Set 2 LP+DCP) - (Set 3 LP+DCP)	stage I hypertension	-0.228064	0.395719	519.178	-0.576327	1
(Set 2 LP+DCP) - (BV SR+SPD)	stage I hypertension
(Set 2 LP+DCP) - (Set 1 SR+SPD)	stage I hypertension	0.448407	0.395719	519.178	1.13314	1
(Set 2 LP+DCP) - (Set 2 SR+SPD)	stage I hypertension	-0.230711	0.402224	519.401	-0.573589	1
(Set 2 LP+DCP) - (Set 3 SR+SPD)	stage I hypertension	0.483701	0.395719	519.178	1.22233	1
(Set 2 LP+DCP) - (BV TE+SBC)	stage I hypertension
(Set 2 LP+DCP) - (Set 1 TE+SBC)	stage I hypertension	0.048407	0.395719	519.178	0.122327	1
(Set 2 LP+DCP) - (Set 2 TE+SBC)	stage I hypertension	0.124602	0.402179	519.367	0.309817	1
(Set 2 LP+DCP) - (Set 3 TE+SBC)	stage I hypertension	0.169289	0.402224	519.401	0.420883	1
(Set 3 LP+DCP) - (BV SR+SPD)	stage I hypertension
(Set 3 LP+DCP) - (Set 1 SR+SPD)	stage I hypertension	0.676471	0.389216	519.002	1.73804	1
(Set 3 LP+DCP) - (Set 2 SR+SPD)	stage I hypertension	-0.0026474	0.395759	519.209	-0.00668943	1
(Set 3 LP+DCP) - (Set 3 SR+SPD)	stage I hypertension	0.711765	0.389216	519.002	1.82872	1
(Set 3 LP+DCP) - (BV TE+SBC)	stage I hypertension
(Set 3 LP+DCP) - (Set 1 TE+SBC)	stage I hypertension	0.276471	0.389216	519.002	0.710328	1
(Set 3 LP+DCP) - (Set 2 TE+SBC)	stage I hypertension	0.352666	0.395719	519.178	0.891202	1
(Set 3 LP+DCP) - (Set 3 TE+SBC)	stage I hypertension	0.397353	0.395759	519.209	1.00403	1
(BV SR+SPD) - (Set 1 SR+SPD)	stage I hypertension
(BV SR+SPD) - (Set 2 SR+SPD)	stage I hypertension
(BV SR+SPD) - (Set 3 SR+SPD)	stage I hypertension
(BV SR+SPD) - (BV TE+SBC)	stage I hypertension
(BV SR+SPD) - (Set 1 TE+SBC)	stage I hypertension
(BV SR+SPD) - (Set 2 TE+SBC)	stage I hypertension
(BV SR+SPD) - (Set 3 TE+SBC)	stage I hypertension
(Set 1 SR+SPD) - (Set 2 SR+SPD)	stage I hypertension	-0.679118	0.395759	519.209	-1.71599	1
(Set 1 SR+SPD) - (Set 3 SR+SPD)	stage I hypertension	0.0352941	0.389216	519.002	0.0906801	1
(Set 1 SR+SPD) - (BV TE+SBC)	stage I hypertension
(Set 1 SR+SPD) - (Set 1 TE+SBC)	stage I hypertension	-0.4	0.389216	519.002	-1.02771	1
(Set 1 SR+SPD) - (Set 2 TE+SBC)	stage I hypertension	-0.323805	0.395719	519.178	-0.81827	1
(Set 1 SR+SPD) - (Set 3 TE+SBC)	stage I hypertension	-0.279118	0.395759	519.209	-0.705273	1
(Set 2 SR+SPD) - (Set 3 SR+SPD)	stage I hypertension	0.714412	0.395759	519.209	1.80517	1
(Set 2 SR+SPD) - (BV TE+SBC)	stage I hypertension
(Set 2 SR+SPD) - (Set 1 TE+SBC)	stage I hypertension	0.279118	0.395759	519.209	0.705273	1
(Set 2 SR+SPD) - (Set 2 TE+SBC)	stage I hypertension	0.355313	0.402224	519.401	0.883372	1
(Set 2 SR+SPD) - (Set 3 TE+SBC)	stage I hypertension	0.4	0.401194	519.002	0.997023	1
(Set 3 SR+SPD) - (BV TE+SBC)	stage I hypertension
(Set 3 SR+SPD) - (Set 1 TE+SBC)	stage I hypertension	-0.435294	0.389216	519.002	-1.11839	1
(Set 3 SR+SPD) - (Set 2 TE+SBC)	stage I hypertension	-0.359099	0.395719	519.178	-0.907459	1
(Set 3 SR+SPD) - (Set 3 TE+SBC)	stage I hypertension	-0.314412	0.395759	519.209	-0.794454	1
(BV TE+SBC) - (Set 1 TE+SBC)	stage I hypertension
(BV TE+SBC) - (Set 2 TE+SBC)	stage I hypertension
(BV TE+SBC) - (Set 3 TE+SBC)	stage I hypertension
(Set 1 TE+SBC) - (Set 2 TE+SBC)	stage I hypertension	0.0761951	0.395719	519.178	0.192548	1
(Set 1 TE+SBC) - (Set 3 TE+SBC)	stage I hypertension	0.120882	0.395759	519.209	0.305444	1
(Set 2 TE+SBC) - (Set 3 TE+SBC)	stage I hypertension	0.044687	0.402224	519.401	0.1111	1
