# Supplementary material for: Blood pressure changes during different methods of resistance training in normotensive and stage 1 hypertensive individuals: a repeated measures cross-sectional study
Source: BMC Sports Sci Med Rehabil. 2025 Mar 14;17:49. doi: 10.1186/s13102-025-01097-3 (PMC11907854; doi:10.1186/s13102-025-01097-3)
Supplement: Supplementary file 6 — Supplementary Material 6 [file 13102_2025_1097_MOESM6_ESM.xlsx]

## Sheet: ANOVA Sys
Sum Sq	Mean Sq	NumDF	DenDF	F value	Pr(>F)	Term
17618	5872.66	3	540	103.326	7.19734e-53	Set
10881.6	3627.21	3	540	63.819	2.48474e-35	Exercise
686.615	686.615	1	45.2572	12.0806	0.00113548	Group
625.045	104.174	6	540	1.83289	0.0906569	Set:Exercise
33.1813	11.0604	3	540	0.194603	0.900078	Set:Group
428.054	142.685	3	540	2.51046	0.0579124	Exercise:Group
124.506	20.751	6	540	0.365104	0.900992	Set:Exercise:Group

## Sheet: Posthoc Sys
Comparison	Group	Estimate	SE	df	t-value	p-value
BV Baseline Values - Set 1 Baseline Values	normotension
BV Baseline Values - Set 2 Baseline Values	normotension
BV Baseline Values - Set 3 Baseline Values	normotension
BV Baseline Values - (BV DFS+HLP)	normotension
BV Baseline Values - (Set 1 DFS+HLP)	normotension	-19.7333	1.94655	540	-10.1376	2.47071e-20
BV Baseline Values - (Set 2 DFS+HLP)	normotension	-20.5	1.94655	540	-10.5314	8.00817e-22
BV Baseline Values - (Set 3 DFS+HLP)	normotension	-24.7333	1.94655	540	-12.7062	1.17893e-30
BV Baseline Values - (BV CHAD+LHAD)	normotension
BV Baseline Values - (Set 1 CHAD+LHAD)	normotension	-11.8667	1.94655	540	-6.09625	1.61341e-07
BV Baseline Values - (Set 2 CHAD+LHAD)	normotension	-11.8333	1.94655	540	-6.07912	1.78319e-07
BV Baseline Values - (Set 3 CHAD+LHAD)	normotension	-8.7	1.94655	540	-4.46944	0.000745758
BV Baseline Values - (BV RDL+LLC)	normotension
BV Baseline Values - (Set 1 RDL+LLC)	normotension	-13.4667	1.94655	540	-6.91821	1.01319e-09
BV Baseline Values - (Set 2 RDL+LLC)	normotension	-15.5	1.94655	540	-7.9628	7.7982e-13
BV Baseline Values - (Set 3 RDL+LLC)	normotension	-14.7333	1.94655	540	-7.56894	1.27637e-11
BV Baseline Values - (BV SS+CHAB)	normotension
BV Baseline Values - (Set 1 SS+CHAB)	normotension	-23.5	1.94655	540	-12.0726	5.53139e-28
BV Baseline Values - (Set 2 SS+CHAB)	normotension	-24.5333	1.94655	540	-12.6035	3.23361e-30
BV Baseline Values - (Set 3 SS+CHAB)	normotension	-22.5667	1.94655	540	-11.5931	5.16569e-26
Set 1 Baseline Values - Set 2 Baseline Values	normotension
Set 1 Baseline Values - Set 3 Baseline Values	normotension
Set 1 Baseline Values - (BV DFS+HLP)	normotension
Set 1 Baseline Values - (Set 1 DFS+HLP)	normotension
Set 1 Baseline Values - (Set 2 DFS+HLP)	normotension
Set 1 Baseline Values - (Set 3 DFS+HLP)	normotension
Set 1 Baseline Values - (BV CHAD+LHAD)	normotension
Set 1 Baseline Values - (Set 1 CHAD+LHAD)	normotension
Set 1 Baseline Values - (Set 2 CHAD+LHAD)	normotension
Set 1 Baseline Values - (Set 3 CHAD+LHAD)	normotension
Set 1 Baseline Values - (BV RDL+LLC)	normotension
Set 1 Baseline Values - (Set 1 RDL+LLC)	normotension
Set 1 Baseline Values - (Set 2 RDL+LLC)	normotension
Set 1 Baseline Values - (Set 3 RDL+LLC)	normotension
Set 1 Baseline Values - (BV SS+CHAB)	normotension
Set 1 Baseline Values - (Set 1 SS+CHAB)	normotension
Set 1 Baseline Values - (Set 2 SS+CHAB)	normotension
Set 1 Baseline Values - (Set 3 SS+CHAB)	normotension
Set 2 Baseline Values - Set 3 Baseline Values	normotension
Set 2 Baseline Values - (BV DFS+HLP)	normotension
Set 2 Baseline Values - (Set 1 DFS+HLP)	normotension
Set 2 Baseline Values - (Set 2 DFS+HLP)	normotension
Set 2 Baseline Values - (Set 3 DFS+HLP)	normotension
Set 2 Baseline Values - (BV CHAD+LHAD)	normotension
Set 2 Baseline Values - (Set 1 CHAD+LHAD)	normotension
Set 2 Baseline Values - (Set 2 CHAD+LHAD)	normotension
Set 2 Baseline Values - (Set 3 CHAD+LHAD)	normotension
Set 2 Baseline Values - (BV RDL+LLC)	normotension
Set 2 Baseline Values - (Set 1 RDL+LLC)	normotension
Set 2 Baseline Values - (Set 2 RDL+LLC)	normotension
Set 2 Baseline Values - (Set 3 RDL+LLC)	normotension
Set 2 Baseline Values - (BV SS+CHAB)	normotension
Set 2 Baseline Values - (Set 1 SS+CHAB)	normotension
Set 2 Baseline Values - (Set 2 SS+CHAB)	normotension
Set 2 Baseline Values - (Set 3 SS+CHAB)	normotension
Set 3 Baseline Values - (BV DFS+HLP)	normotension
Set 3 Baseline Values - (Set 1 DFS+HLP)	normotension
Set 3 Baseline Values - (Set 2 DFS+HLP)	normotension
Set 3 Baseline Values - (Set 3 DFS+HLP)	normotension
Set 3 Baseline Values - (BV CHAD+LHAD)	normotension
Set 3 Baseline Values - (Set 1 CHAD+LHAD)	normotension
Set 3 Baseline Values - (Set 2 CHAD+LHAD)	normotension
Set 3 Baseline Values - (Set 3 CHAD+LHAD)	normotension
Set 3 Baseline Values - (BV RDL+LLC)	normotension
Set 3 Baseline Values - (Set 1 RDL+LLC)	normotension
Set 3 Baseline Values - (Set 2 RDL+LLC)	normotension
Set 3 Baseline Values - (Set 3 RDL+LLC)	normotension
Set 3 Baseline Values - (BV SS+CHAB)	normotension
Set 3 Baseline Values - (Set 1 SS+CHAB)	normotension
Set 3 Baseline Values - (Set 2 SS+CHAB)	normotension
Set 3 Baseline Values - (Set 3 SS+CHAB)	normotension
(BV DFS+HLP) - (Set 1 DFS+HLP)	normotension
(BV DFS+HLP) - (Set 2 DFS+HLP)	normotension
(BV DFS+HLP) - (Set 3 DFS+HLP)	normotension
(BV DFS+HLP) - (BV CHAD+LHAD)	normotension
(BV DFS+HLP) - (Set 1 CHAD+LHAD)	normotension
(BV DFS+HLP) - (Set 2 CHAD+LHAD)	normotension
(BV DFS+HLP) - (Set 3 CHAD+LHAD)	normotension
(BV DFS+HLP) - (BV RDL+LLC)	normotension
(BV DFS+HLP) - (Set 1 RDL+LLC)	normotension
(BV DFS+HLP) - (Set 2 RDL+LLC)	normotension
(BV DFS+HLP) - (Set 3 RDL+LLC)	normotension
(BV DFS+HLP) - (BV SS+CHAB)	normotension
(BV DFS+HLP) - (Set 1 SS+CHAB)	normotension
(BV DFS+HLP) - (Set 2 SS+CHAB)	normotension
(BV DFS+HLP) - (Set 3 SS+CHAB)	normotension
(Set 1 DFS+HLP) - (Set 2 DFS+HLP)	normotension	-0.766667	1.94655	540	-0.393859	1
(Set 1 DFS+HLP) - (Set 3 DFS+HLP)	normotension	-5	1.94655	540	-2.56864	0.81723
(Set 1 DFS+HLP) - (BV CHAD+LHAD)	normotension
(Set 1 DFS+HLP) - (Set 1 CHAD+LHAD)	normotension	7.86667	1.94655	540	4.04133	0.00474783
(Set 1 DFS+HLP) - (Set 2 CHAD+LHAD)	normotension	7.9	1.94655	540	4.05846	0.00442239
(Set 1 DFS+HLP) - (Set 3 CHAD+LHAD)	normotension	11.0333	1.94655	540	5.66814	1.83473e-06
(Set 1 DFS+HLP) - (BV RDL+LLC)	normotension
(Set 1 DFS+HLP) - (Set 1 RDL+LLC)	normotension	6.26667	1.94655	540	3.21937	0.106232
(Set 1 DFS+HLP) - (Set 2 RDL+LLC)	normotension	4.23333	1.94655	540	2.17479	1
(Set 1 DFS+HLP) - (Set 3 RDL+LLC)	normotension	5	1.94655	540	2.56864	0.81723
(Set 1 DFS+HLP) - (BV SS+CHAB)	normotension
(Set 1 DFS+HLP) - (Set 1 SS+CHAB)	normotension	-3.76667	1.94655	540	-1.93504	1
(Set 1 DFS+HLP) - (Set 2 SS+CHAB)	normotension	-4.8	1.94655	540	-2.4659	1
(Set 1 DFS+HLP) - (Set 3 SS+CHAB)	normotension	-2.83333	1.94655	540	-1.45556	1
(Set 2 DFS+HLP) - (Set 3 DFS+HLP)	normotension	-4.23333	1.94655	540	-2.17479	1
(Set 2 DFS+HLP) - (BV CHAD+LHAD)	normotension
(Set 2 DFS+HLP) - (Set 1 CHAD+LHAD)	normotension	8.63333	1.94655	540	4.43519	0.000869813
(Set 2 DFS+HLP) - (Set 2 CHAD+LHAD)	normotension	8.66667	1.94655	540	4.45232	0.000805501
(Set 2 DFS+HLP) - (Set 3 CHAD+LHAD)	normotension	11.8	1.94655	540	6.062	1.97037e-07
(Set 2 DFS+HLP) - (BV RDL+LLC)	normotension
(Set 2 DFS+HLP) - (Set 1 RDL+LLC)	normotension	7.03333	1.94655	540	3.61323	0.025792
(Set 2 DFS+HLP) - (Set 2 RDL+LLC)	normotension	5	1.94655	540	2.56864	0.81723
(Set 2 DFS+HLP) - (Set 3 RDL+LLC)	normotension	5.76667	1.94655	540	2.9625	0.248501
(Set 2 DFS+HLP) - (BV SS+CHAB)	normotension
(Set 2 DFS+HLP) - (Set 1 SS+CHAB)	normotension	-3	1.94655	540	-1.54119	1
(Set 2 DFS+HLP) - (Set 2 SS+CHAB)	normotension	-4.03333	1.94655	540	-2.07204	1
(Set 2 DFS+HLP) - (Set 3 SS+CHAB)	normotension	-2.06667	1.94655	540	-1.06171	1
(Set 3 DFS+HLP) - (BV CHAD+LHAD)	normotension
(Set 3 DFS+HLP) - (Set 1 CHAD+LHAD)	normotension	12.8667	1.94655	540	6.60998	7.20909e-09
(Set 3 DFS+HLP) - (Set 2 CHAD+LHAD)	normotension	12.9	1.94655	540	6.6271	6.47677e-09
(Set 3 DFS+HLP) - (Set 3 CHAD+LHAD)	normotension	16.0333	1.94655	540	8.23678	1.04697e-13
(Set 3 DFS+HLP) - (BV RDL+LLC)	normotension
(Set 3 DFS+HLP) - (Set 1 RDL+LLC)	normotension	11.2667	1.94655	540	5.78801	9.42697e-07
(Set 3 DFS+HLP) - (Set 2 RDL+LLC)	normotension	9.23333	1.94655	540	4.74343	0.000210062
(Set 3 DFS+HLP) - (Set 3 RDL+LLC)	normotension	10	1.94655	540	5.13729	3.04181e-05
(Set 3 DFS+HLP) - (BV SS+CHAB)	normotension
(Set 3 DFS+HLP) - (Set 1 SS+CHAB)	normotension	1.23333	1.94655	540	0.633599	1
(Set 3 DFS+HLP) - (Set 2 SS+CHAB)	normotension	0.2	1.94655	540	0.102746	1
(Set 3 DFS+HLP) - (Set 3 SS+CHAB)	normotension	2.16667	1.94655	540	1.11308	1
(BV CHAD+LHAD) - (Set 1 CHAD+LHAD)	normotension
(BV CHAD+LHAD) - (Set 2 CHAD+LHAD)	normotension
(BV CHAD+LHAD) - (Set 3 CHAD+LHAD)	normotension
(BV CHAD+LHAD) - (BV RDL+LLC)	normotension
(BV CHAD+LHAD) - (Set 1 RDL+LLC)	normotension
(BV CHAD+LHAD) - (Set 2 RDL+LLC)	normotension
(BV CHAD+LHAD) - (Set 3 RDL+LLC)	normotension
(BV CHAD+LHAD) - (BV SS+CHAB)	normotension
(BV CHAD+LHAD) - (Set 1 SS+CHAB)	normotension
(BV CHAD+LHAD) - (Set 2 SS+CHAB)	normotension
(BV CHAD+LHAD) - (Set 3 SS+CHAB)	normotension
(Set 1 CHAD+LHAD) - (Set 2 CHAD+LHAD)	normotension	0.0333333	1.94655	540	0.0171243	1
(Set 1 CHAD+LHAD) - (Set 3 CHAD+LHAD)	normotension	3.16667	1.94655	540	1.62681	1
(Set 1 CHAD+LHAD) - (BV RDL+LLC)	normotension
(Set 1 CHAD+LHAD) - (Set 1 RDL+LLC)	normotension	-1.6	1.94655	540	-0.821966	1
(Set 1 CHAD+LHAD) - (Set 2 RDL+LLC)	normotension	-3.63333	1.94655	540	-1.86655	1
(Set 1 CHAD+LHAD) - (Set 3 RDL+LLC)	normotension	-2.86667	1.94655	540	-1.47269	1
(Set 1 CHAD+LHAD) - (BV SS+CHAB)	normotension
(Set 1 CHAD+LHAD) - (Set 1 SS+CHAB)	normotension	-11.6333	1.94655	540	-5.97638	3.23434e-07
(Set 1 CHAD+LHAD) - (Set 2 SS+CHAB)	normotension	-12.6667	1.94655	540	-6.50723	1.36446e-08
(Set 1 CHAD+LHAD) - (Set 3 SS+CHAB)	normotension	-10.7	1.94655	540	-5.4969	4.65522e-06
(Set 2 CHAD+LHAD) - (Set 3 CHAD+LHAD)	normotension	3.13333	1.94655	540	1.60968	1
(Set 2 CHAD+LHAD) - (BV RDL+LLC)	normotension
(Set 2 CHAD+LHAD) - (Set 1 RDL+LLC)	normotension	-1.63333	1.94655	540	-0.83909	1
(Set 2 CHAD+LHAD) - (Set 2 RDL+LLC)	normotension	-3.66667	1.94655	540	-1.88367	1
(Set 2 CHAD+LHAD) - (Set 3 RDL+LLC)	normotension	-2.9	1.94655	540	-1.48981	1
(Set 2 CHAD+LHAD) - (BV SS+CHAB)	normotension
(Set 2 CHAD+LHAD) - (Set 1 SS+CHAB)	normotension	-11.6667	1.94655	540	-5.9935	2.93049e-07
(Set 2 CHAD+LHAD) - (Set 2 SS+CHAB)	normotension	-12.7	1.94655	540	-6.52436	1.22751e-08
(Set 2 CHAD+LHAD) - (Set 3 SS+CHAB)	normotension	-10.7333	1.94655	540	-5.51402	4.2459e-06
(Set 3 CHAD+LHAD) - (BV RDL+LLC)	normotension
(Set 3 CHAD+LHAD) - (Set 1 RDL+LLC)	normotension	-4.76667	1.94655	540	-2.44877	1
(Set 3 CHAD+LHAD) - (Set 2 RDL+LLC)	normotension	-6.8	1.94655	540	-3.49336	0.0402567
(Set 3 CHAD+LHAD) - (Set 3 RDL+LLC)	normotension	-6.03333	1.94655	540	-3.0995	0.159082
(Set 3 CHAD+LHAD) - (BV SS+CHAB)	normotension
(Set 3 CHAD+LHAD) - (Set 1 SS+CHAB)	normotension	-14.8	1.94655	540	-7.60319	1.00531e-11
(Set 3 CHAD+LHAD) - (Set 2 SS+CHAB)	normotension	-15.8333	1.94655	540	-8.13404	2.23648e-13
(Set 3 CHAD+LHAD) - (Set 3 SS+CHAB)	normotension	-13.8667	1.94655	540	-7.12371	2.63242e-10
(BV RDL+LLC) - (Set 1 RDL+LLC)	normotension
(BV RDL+LLC) - (Set 2 RDL+LLC)	normotension
(BV RDL+LLC) - (Set 3 RDL+LLC)	normotension
(BV RDL+LLC) - (BV SS+CHAB)	normotension
(BV RDL+LLC) - (Set 1 SS+CHAB)	normotension
(BV RDL+LLC) - (Set 2 SS+CHAB)	normotension
(BV RDL+LLC) - (Set 3 SS+CHAB)	normotension
(Set 1 RDL+LLC) - (Set 2 RDL+LLC)	normotension	-2.03333	1.94655	540	-1.04458	1
(Set 1 RDL+LLC) - (Set 3 RDL+LLC)	normotension	-1.26667	1.94655	540	-0.650723	1
(Set 1 RDL+LLC) - (BV SS+CHAB)	normotension
(Set 1 RDL+LLC) - (Set 1 SS+CHAB)	normotension	-10.0333	1.94655	540	-5.15441	2.78847e-05
(Set 1 RDL+LLC) - (Set 2 SS+CHAB)	normotension	-11.0667	1.94655	540	-5.68526	1.66942e-06
(Set 1 RDL+LLC) - (Set 3 SS+CHAB)	normotension	-9.1	1.94655	540	-4.67493	0.000290073
(Set 2 RDL+LLC) - (Set 3 RDL+LLC)	normotension	0.766667	1.94655	540	0.393859	1
(Set 2 RDL+LLC) - (BV SS+CHAB)	normotension
(Set 2 RDL+LLC) - (Set 1 SS+CHAB)	normotension	-8	1.94655	540	-4.10983	0.00356847
(Set 2 RDL+LLC) - (Set 2 SS+CHAB)	normotension	-9.03333	1.94655	540	-4.64068	0.00034036
(Set 2 RDL+LLC) - (Set 3 SS+CHAB)	normotension	-7.06667	1.94655	540	-3.63035	0.0241778
(Set 3 RDL+LLC) - (BV SS+CHAB)	normotension
(Set 3 RDL+LLC) - (Set 1 SS+CHAB)	normotension	-8.76667	1.94655	540	-4.50369	0.000638756
(Set 3 RDL+LLC) - (Set 2 SS+CHAB)	normotension	-9.8	1.94655	540	-5.03454	5.09917e-05
(Set 3 RDL+LLC) - (Set 3 SS+CHAB)	normotension	-7.83333	1.94655	540	-4.02421	0.00509593
(BV SS+CHAB) - (Set 1 SS+CHAB)	normotension
(BV SS+CHAB) - (Set 2 SS+CHAB)	normotension
(BV SS+CHAB) - (Set 3 SS+CHAB)	normotension
(Set 1 SS+CHAB) - (Set 2 SS+CHAB)	normotension	-1.03333	1.94655	540	-0.530853	1
(Set 1 SS+CHAB) - (Set 3 SS+CHAB)	normotension	0.933333	1.94655	540	0.47948	1
(Set 2 SS+CHAB) - (Set 3 SS+CHAB)	normotension	1.96667	1.94655	540	1.01033	1
BV Baseline Values - Set 1 Baseline Values	stage I hypertension
BV Baseline Values - Set 2 Baseline Values	stage I hypertension
BV Baseline Values - Set 3 Baseline Values	stage I hypertension
BV Baseline Values - (BV DFS+HLP)	stage I hypertension
BV Baseline Values - (Set 1 DFS+HLP)	stage I hypertension	-21.5882	2.58584	540	-8.34862	4.54586e-14
BV Baseline Values - (Set 2 DFS+HLP)	stage I hypertension	-23.0588	2.58584	540	-8.91733	5.75115e-16
BV Baseline Values - (Set 3 DFS+HLP)	stage I hypertension	-24.1176	2.58584	540	-9.3268	2.17668e-17
BV Baseline Values - (BV CHAD+LHAD)	stage I hypertension
BV Baseline Values - (Set 1 CHAD+LHAD)	stage I hypertension	-13.3529	2.58584	540	-5.16386	2.65754e-05
BV Baseline Values - (Set 2 CHAD+LHAD)	stage I hypertension	-13.5294	2.58584	540	-5.23211	1.87365e-05
BV Baseline Values - (Set 3 CHAD+LHAD)	stage I hypertension	-11.7059	2.58584	540	-4.52691	0.000574753
BV Baseline Values - (BV RDL+LLC)	stage I hypertension
BV Baseline Values - (Set 1 RDL+LLC)	stage I hypertension	-16.2353	2.58584	540	-6.27853	5.48287e-08
BV Baseline Values - (Set 2 RDL+LLC)	stage I hypertension	-19.5882	2.58584	540	-7.57518	1.22209e-11
BV Baseline Values - (Set 3 RDL+LLC)	stage I hypertension	-20.7059	2.58584	540	-8.0074	5.64355e-13
BV Baseline Values - (BV SS+CHAB)	stage I hypertension
BV Baseline Values - (Set 1 SS+CHAB)	stage I hypertension	-21.5882	2.58584	540	-8.34862	4.54586e-14
BV Baseline Values - (Set 2 SS+CHAB)	stage I hypertension	-24.1176	2.58584	540	-9.3268	2.17668e-17
BV Baseline Values - (Set 3 SS+CHAB)	stage I hypertension	-22.5294	2.58584	540	-8.7126	2.84124e-15
Set 1 Baseline Values - Set 2 Baseline Values	stage I hypertension
Set 1 Baseline Values - Set 3 Baseline Values	stage I hypertension
Set 1 Baseline Values - (BV DFS+HLP)	stage I hypertension
Set 1 Baseline Values - (Set 1 DFS+HLP)	stage I hypertension
Set 1 Baseline Values - (Set 2 DFS+HLP)	stage I hypertension
Set 1 Baseline Values - (Set 3 DFS+HLP)	stage I hypertension
Set 1 Baseline Values - (BV CHAD+LHAD)	stage I hypertension
Set 1 Baseline Values - (Set 1 CHAD+LHAD)	stage I hypertension
Set 1 Baseline Values - (Set 2 CHAD+LHAD)	stage I hypertension
Set 1 Baseline Values - (Set 3 CHAD+LHAD)	stage I hypertension
Set 1 Baseline Values - (BV RDL+LLC)	stage I hypertension
Set 1 Baseline Values - (Set 1 RDL+LLC)	stage I hypertension
Set 1 Baseline Values - (Set 2 RDL+LLC)	stage I hypertension
Set 1 Baseline Values - (Set 3 RDL+LLC)	stage I hypertension
Set 1 Baseline Values - (BV SS+CHAB)	stage I hypertension
Set 1 Baseline Values - (Set 1 SS+CHAB)	stage I hypertension
Set 1 Baseline Values - (Set 2 SS+CHAB)	stage I hypertension
Set 1 Baseline Values - (Set 3 SS+CHAB)	stage I hypertension
Set 2 Baseline Values - Set 3 Baseline Values	stage I hypertension
Set 2 Baseline Values - (BV DFS+HLP)	stage I hypertension
Set 2 Baseline Values - (Set 1 DFS+HLP)	stage I hypertension
Set 2 Baseline Values - (Set 2 DFS+HLP)	stage I hypertension
Set 2 Baseline Values - (Set 3 DFS+HLP)	stage I hypertension
Set 2 Baseline Values - (BV CHAD+LHAD)	stage I hypertension
Set 2 Baseline Values - (Set 1 CHAD+LHAD)	stage I hypertension
Set 2 Baseline Values - (Set 2 CHAD+LHAD)	stage I hypertension
Set 2 Baseline Values - (Set 3 CHAD+LHAD)	stage I hypertension
Set 2 Baseline Values - (BV RDL+LLC)	stage I hypertension
Set 2 Baseline Values - (Set 1 RDL+LLC)	stage I hypertension
Set 2 Baseline Values - (Set 2 RDL+LLC)	stage I hypertension
Set 2 Baseline Values - (Set 3 RDL+LLC)	stage I hypertension
Set 2 Baseline Values - (BV SS+CHAB)	stage I hypertension
Set 2 Baseline Values - (Set 1 SS+CHAB)	stage I hypertension
Set 2 Baseline Values - (Set 2 SS+CHAB)	stage I hypertension
Set 2 Baseline Values - (Set 3 SS+CHAB)	stage I hypertension
Set 3 Baseline Values - (BV DFS+HLP)	stage I hypertension
Set 3 Baseline Values - (Set 1 DFS+HLP)	stage I hypertension
Set 3 Baseline Values - (Set 2 DFS+HLP)	stage I hypertension
Set 3 Baseline Values - (Set 3 DFS+HLP)	stage I hypertension
Set 3 Baseline Values - (BV CHAD+LHAD)	stage I hypertension
Set 3 Baseline Values - (Set 1 CHAD+LHAD)	stage I hypertension
Set 3 Baseline Values - (Set 2 CHAD+LHAD)	stage I hypertension
Set 3 Baseline Values - (Set 3 CHAD+LHAD)	stage I hypertension
Set 3 Baseline Values - (BV RDL+LLC)	stage I hypertension
Set 3 Baseline Values - (Set 1 RDL+LLC)	stage I hypertension
Set 3 Baseline Values - (Set 2 RDL+LLC)	stage I hypertension
Set 3 Baseline Values - (Set 3 RDL+LLC)	stage I hypertension
Set 3 Baseline Values - (BV SS+CHAB)	stage I hypertension
Set 3 Baseline Values - (Set 1 SS+CHAB)	stage I hypertension
Set 3 Baseline Values - (Set 2 SS+CHAB)	stage I hypertension
Set 3 Baseline Values - (Set 3 SS+CHAB)	stage I hypertension
(BV DFS+HLP) - (Set 1 DFS+HLP)	stage I hypertension
(BV DFS+HLP) - (Set 2 DFS+HLP)	stage I hypertension
(BV DFS+HLP) - (Set 3 DFS+HLP)	stage I hypertension
(BV DFS+HLP) - (BV CHAD+LHAD)	stage I hypertension
(BV DFS+HLP) - (Set 1 CHAD+LHAD)	stage I hypertension
(BV DFS+HLP) - (Set 2 CHAD+LHAD)	stage I hypertension
(BV DFS+HLP) - (Set 3 CHAD+LHAD)	stage I hypertension
(BV DFS+HLP) - (BV RDL+LLC)	stage I hypertension
(BV DFS+HLP) - (Set 1 RDL+LLC)	stage I hypertension
(BV DFS+HLP) - (Set 2 RDL+LLC)	stage I hypertension
(BV DFS+HLP) - (Set 3 RDL+LLC)	stage I hypertension
(BV DFS+HLP) - (BV SS+CHAB)	stage I hypertension
(BV DFS+HLP) - (Set 1 SS+CHAB)	stage I hypertension
(BV DFS+HLP) - (Set 2 SS+CHAB)	stage I hypertension
(BV DFS+HLP) - (Set 3 SS+CHAB)	stage I hypertension
(Set 1 DFS+HLP) - (Set 2 DFS+HLP)	stage I hypertension	-1.47059	2.58584	540	-0.568707	1
(Set 1 DFS+HLP) - (Set 3 DFS+HLP)	stage I hypertension	-2.52941	2.58584	540	-0.978177	1
(Set 1 DFS+HLP) - (BV CHAD+LHAD)	stage I hypertension
(Set 1 DFS+HLP) - (Set 1 CHAD+LHAD)	stage I hypertension	8.23529	2.58584	540	3.18476	0.119521
(Set 1 DFS+HLP) - (Set 2 CHAD+LHAD)	stage I hypertension	8.05882	2.58584	540	3.11652	0.150334
(Set 1 DFS+HLP) - (Set 3 CHAD+LHAD)	stage I hypertension	9.88235	2.58584	540	3.82171	0.0115399
(Set 1 DFS+HLP) - (BV RDL+LLC)	stage I hypertension
(Set 1 DFS+HLP) - (Set 1 RDL+LLC)	stage I hypertension	5.35294	2.58584	540	2.07009	1
(Set 1 DFS+HLP) - (Set 2 RDL+LLC)	stage I hypertension	2	2.58584	540	0.773442	1
(Set 1 DFS+HLP) - (Set 3 RDL+LLC)	stage I hypertension	0.882353	2.58584	540	0.341224	1
(Set 1 DFS+HLP) - (BV SS+CHAB)	stage I hypertension
(Set 1 DFS+HLP) - (Set 1 SS+CHAB)	stage I hypertension	3.33067e-16	2.58584	540	1.28804e-16	1
(Set 1 DFS+HLP) - (Set 2 SS+CHAB)	stage I hypertension	-2.52941	2.58584	540	-0.978177	1
(Set 1 DFS+HLP) - (Set 3 SS+CHAB)	stage I hypertension	-0.941176	2.58584	540	-0.363973	1
(Set 2 DFS+HLP) - (Set 3 DFS+HLP)	stage I hypertension	-1.05882	2.58584	540	-0.409469	1
(Set 2 DFS+HLP) - (BV CHAD+LHAD)	stage I hypertension
(Set 2 DFS+HLP) - (Set 1 CHAD+LHAD)	stage I hypertension	9.70588	2.58584	540	3.75347	0.0150781
(Set 2 DFS+HLP) - (Set 2 CHAD+LHAD)	stage I hypertension	9.52941	2.58584	540	3.68522	0.0196213
(Set 2 DFS+HLP) - (Set 3 CHAD+LHAD)	stage I hypertension	11.3529	2.58584	540	4.39042	0.00106201
(Set 2 DFS+HLP) - (BV RDL+LLC)	stage I hypertension
(Set 2 DFS+HLP) - (Set 1 RDL+LLC)	stage I hypertension	6.82353	2.58584	540	2.6388	0.667693
(Set 2 DFS+HLP) - (Set 2 RDL+LLC)	stage I hypertension	3.47059	2.58584	540	1.34215	1
(Set 2 DFS+HLP) - (Set 3 RDL+LLC)	stage I hypertension	2.35294	2.58584	540	0.909932	1
(Set 2 DFS+HLP) - (BV SS+CHAB)	stage I hypertension
(Set 2 DFS+HLP) - (Set 1 SS+CHAB)	stage I hypertension	1.47059	2.58584	540	0.568707	1
(Set 2 DFS+HLP) - (Set 2 SS+CHAB)	stage I hypertension	-1.05882	2.58584	540	-0.409469	1
(Set 2 DFS+HLP) - (Set 3 SS+CHAB)	stage I hypertension	0.529412	2.58584	540	0.204735	1
(Set 3 DFS+HLP) - (BV CHAD+LHAD)	stage I hypertension
(Set 3 DFS+HLP) - (Set 1 CHAD+LHAD)	stage I hypertension	10.7647	2.58584	540	4.16294	0.0028518
(Set 3 DFS+HLP) - (Set 2 CHAD+LHAD)	stage I hypertension	10.5882	2.58584	540	4.09469	0.00380224
(Set 3 DFS+HLP) - (Set 3 CHAD+LHAD)	stage I hypertension	12.4118	2.58584	540	4.79989	0.000160517
(Set 3 DFS+HLP) - (BV RDL+LLC)	stage I hypertension
(Set 3 DFS+HLP) - (Set 1 RDL+LLC)	stage I hypertension	7.88235	2.58584	540	3.04827	0.188318
(Set 3 DFS+HLP) - (Set 2 RDL+LLC)	stage I hypertension	4.52941	2.58584	540	1.75162	1
(Set 3 DFS+HLP) - (Set 3 RDL+LLC)	stage I hypertension	3.41176	2.58584	540	1.3194	1
(Set 3 DFS+HLP) - (BV SS+CHAB)	stage I hypertension
(Set 3 DFS+HLP) - (Set 1 SS+CHAB)	stage I hypertension	2.52941	2.58584	540	0.978177	1
(Set 3 DFS+HLP) - (Set 2 SS+CHAB)	stage I hypertension	-7.0062e-14	2.58584	540	-2.70944e-14	1
(Set 3 DFS+HLP) - (Set 3 SS+CHAB)	stage I hypertension	1.58824	2.58584	540	0.614204	1
(BV CHAD+LHAD) - (Set 1 CHAD+LHAD)	stage I hypertension
(BV CHAD+LHAD) - (Set 2 CHAD+LHAD)	stage I hypertension
(BV CHAD+LHAD) - (Set 3 CHAD+LHAD)	stage I hypertension
(BV CHAD+LHAD) - (BV RDL+LLC)	stage I hypertension
(BV CHAD+LHAD) - (Set 1 RDL+LLC)	stage I hypertension
(BV CHAD+LHAD) - (Set 2 RDL+LLC)	stage I hypertension
(BV CHAD+LHAD) - (Set 3 RDL+LLC)	stage I hypertension
(BV CHAD+LHAD) - (BV SS+CHAB)	stage I hypertension
(BV CHAD+LHAD) - (Set 1 SS+CHAB)	stage I hypertension
(BV CHAD+LHAD) - (Set 2 SS+CHAB)	stage I hypertension
(BV CHAD+LHAD) - (Set 3 SS+CHAB)	stage I hypertension
(Set 1 CHAD+LHAD) - (Set 2 CHAD+LHAD)	stage I hypertension	-0.176471	2.58584	540	-0.0682449	1
(Set 1 CHAD+LHAD) - (Set 3 CHAD+LHAD)	stage I hypertension	1.64706	2.58584	540	0.636952	1
(Set 1 CHAD+LHAD) - (BV RDL+LLC)	stage I hypertension
(Set 1 CHAD+LHAD) - (Set 1 RDL+LLC)	stage I hypertension	-2.88235	2.58584	540	-1.11467	1
(Set 1 CHAD+LHAD) - (Set 2 RDL+LLC)	stage I hypertension	-6.23529	2.58584	540	-2.41132	1
(Set 1 CHAD+LHAD) - (Set 3 RDL+LLC)	stage I hypertension	-7.35294	2.58584	540	-2.84354	0.361186
(Set 1 CHAD+LHAD) - (BV SS+CHAB)	stage I hypertension
(Set 1 CHAD+LHAD) - (Set 1 SS+CHAB)	stage I hypertension	-8.23529	2.58584	540	-3.18476	0.119521
(Set 1 CHAD+LHAD) - (Set 2 SS+CHAB)	stage I hypertension	-10.7647	2.58584	540	-4.16294	0.0028518
(Set 1 CHAD+LHAD) - (Set 3 SS+CHAB)	stage I hypertension	-9.17647	2.58584	540	-3.54873	0.032824
(Set 2 CHAD+LHAD) - (Set 3 CHAD+LHAD)	stage I hypertension	1.82353	2.58584	540	0.705197	1
(Set 2 CHAD+LHAD) - (BV RDL+LLC)	stage I hypertension
(Set 2 CHAD+LHAD) - (Set 1 RDL+LLC)	stage I hypertension	-2.70588	2.58584	540	-1.04642	1
(Set 2 CHAD+LHAD) - (Set 2 RDL+LLC)	stage I hypertension	-6.05882	2.58584	540	-2.34307	1
(Set 2 CHAD+LHAD) - (Set 3 RDL+LLC)	stage I hypertension	-7.17647	2.58584	540	-2.77529	0.445098
(Set 2 CHAD+LHAD) - (BV SS+CHAB)	stage I hypertension
(Set 2 CHAD+LHAD) - (Set 1 SS+CHAB)	stage I hypertension	-8.05882	2.58584	540	-3.11652	0.150334
(Set 2 CHAD+LHAD) - (Set 2 SS+CHAB)	stage I hypertension	-10.5882	2.58584	540	-4.09469	0.00380224
(Set 2 CHAD+LHAD) - (Set 3 SS+CHAB)	stage I hypertension	-9	2.58584	540	-3.48049	0.0421957
(Set 3 CHAD+LHAD) - (BV RDL+LLC)	stage I hypertension
(Set 3 CHAD+LHAD) - (Set 1 RDL+LLC)	stage I hypertension	-4.52941	2.58584	540	-1.75162	1
(Set 3 CHAD+LHAD) - (Set 2 RDL+LLC)	stage I hypertension	-7.88235	2.58584	540	-3.04827	0.188318
(Set 3 CHAD+LHAD) - (Set 3 RDL+LLC)	stage I hypertension	-9	2.58584	540	-3.48049	0.0421957
(Set 3 CHAD+LHAD) - (BV SS+CHAB)	stage I hypertension
(Set 3 CHAD+LHAD) - (Set 1 SS+CHAB)	stage I hypertension	-9.88235	2.58584	540	-3.82171	0.0115399
(Set 3 CHAD+LHAD) - (Set 2 SS+CHAB)	stage I hypertension	-12.4118	2.58584	540	-4.79989	0.000160517
(Set 3 CHAD+LHAD) - (Set 3 SS+CHAB)	stage I hypertension	-10.8235	2.58584	540	-4.18569	0.00258875
(BV RDL+LLC) - (Set 1 RDL+LLC)	stage I hypertension
(BV RDL+LLC) - (Set 2 RDL+LLC)	stage I hypertension
(BV RDL+LLC) - (Set 3 RDL+LLC)	stage I hypertension
(BV RDL+LLC) - (BV SS+CHAB)	stage I hypertension
(BV RDL+LLC) - (Set 1 SS+CHAB)	stage I hypertension
(BV RDL+LLC) - (Set 2 SS+CHAB)	stage I hypertension
(BV RDL+LLC) - (Set 3 SS+CHAB)	stage I hypertension
(Set 1 RDL+LLC) - (Set 2 RDL+LLC)	stage I hypertension	-3.35294	2.58584	540	-1.29665	1
(Set 1 RDL+LLC) - (Set 3 RDL+LLC)	stage I hypertension	-4.47059	2.58584	540	-1.72887	1
(Set 1 RDL+LLC) - (BV SS+CHAB)	stage I hypertension
(Set 1 RDL+LLC) - (Set 1 SS+CHAB)	stage I hypertension	-5.35294	2.58584	540	-2.07009	1
(Set 1 RDL+LLC) - (Set 2 SS+CHAB)	stage I hypertension	-7.88235	2.58584	540	-3.04827	0.188318
(Set 1 RDL+LLC) - (Set 3 SS+CHAB)	stage I hypertension	-6.29412	2.58584	540	-2.43407	1
(Set 2 RDL+LLC) - (Set 3 RDL+LLC)	stage I hypertension	-1.11765	2.58584	540	-0.432218	1
(Set 2 RDL+LLC) - (BV SS+CHAB)	stage I hypertension
(Set 2 RDL+LLC) - (Set 1 SS+CHAB)	stage I hypertension	-2	2.58584	540	-0.773442	1
(Set 2 RDL+LLC) - (Set 2 SS+CHAB)	stage I hypertension	-4.52941	2.58584	540	-1.75162	1
(Set 2 RDL+LLC) - (Set 3 SS+CHAB)	stage I hypertension	-2.94118	2.58584	540	-1.13741	1
(Set 3 RDL+LLC) - (BV SS+CHAB)	stage I hypertension
(Set 3 RDL+LLC) - (Set 1 SS+CHAB)	stage I hypertension	-0.882353	2.58584	540	-0.341224	1
(Set 3 RDL+LLC) - (Set 2 SS+CHAB)	stage I hypertension	-3.41176	2.58584	540	-1.3194	1
(Set 3 RDL+LLC) - (Set 3 SS+CHAB)	stage I hypertension	-1.82353	2.58584	540	-0.705197	1
(BV SS+CHAB) - (Set 1 SS+CHAB)	stage I hypertension
(BV SS+CHAB) - (Set 2 SS+CHAB)	stage I hypertension
(BV SS+CHAB) - (Set 3 SS+CHAB)	stage I hypertension
(Set 1 SS+CHAB) - (Set 2 SS+CHAB)	stage I hypertension	-2.52941	2.58584	540	-0.978177	1
(Set 1 SS+CHAB) - (Set 3 SS+CHAB)	stage I hypertension	-0.941176	2.58584	540	-0.363973	1
(Set 2 SS+CHAB) - (Set 3 SS+CHAB)	stage I hypertension	1.58824	2.58584	540	0.614204	1

## Sheet: ANOVA Dia
Sum Sq	Mean Sq	NumDF	DenDF	F value	Pr(>F)	Term
145.587	48.529	3	540	1.35547	0.255594	Set
336.458	112.153	3	540	3.13256	0.0252628	Exercise
402.768	402.768	1	45.4058	11.2498	0.00161498	Group
84.0083	14.0014	6	540	0.391075	0.88486	Set:Exercise
209.828	69.9427	3	540	1.95358	0.119943	Set:Group
149.564	49.8547	3	540	1.3925	0.244161	Exercise:Group
80.2636	13.3773	6	540	0.373643	0.895793	Set:Exercise:Group

## Sheet: Posthoc Dia
Comparison	Group	Estimate	SE	df	t-value	p-value
BV Baseline Values - Set 1 Baseline Values	normotension
BV Baseline Values - Set 2 Baseline Values	normotension
BV Baseline Values - Set 3 Baseline Values	normotension
BV Baseline Values - (BV DFS+HLP)	normotension
BV Baseline Values - (Set 1 DFS+HLP)	normotension	0.866667	1.54493	540	0.560974	1
BV Baseline Values - (Set 2 DFS+HLP)	normotension	2.56667	1.54493	540	1.66134	1
BV Baseline Values - (Set 3 DFS+HLP)	normotension	0.9	1.54493	540	0.582549	1
BV Baseline Values - (BV CHAD+LHAD)	normotension
BV Baseline Values - (Set 1 CHAD+LHAD)	normotension	3.03333	1.54493	540	1.96341	1
BV Baseline Values - (Set 2 CHAD+LHAD)	normotension	2	1.54493	540	1.29455	1
BV Baseline Values - (Set 3 CHAD+LHAD)	normotension	2.2	1.54493	540	1.42401	1
BV Baseline Values - (BV RDL+LLC)	normotension
BV Baseline Values - (Set 1 RDL+LLC)	normotension	2.66667	1.54493	540	1.72607	1
BV Baseline Values - (Set 2 RDL+LLC)	normotension	2.5	1.54493	540	1.61819	1
BV Baseline Values - (Set 3 RDL+LLC)	normotension	4	1.54493	540	2.58911	0.77079
BV Baseline Values - (BV SS+CHAB)	normotension
BV Baseline Values - (Set 1 SS+CHAB)	normotension	2	1.54493	540	1.29455	1
BV Baseline Values - (Set 2 SS+CHAB)	normotension	0.9	1.54493	540	0.582549	1
BV Baseline Values - (Set 3 SS+CHAB)	normotension	1.3	1.54493	540	0.84146	1
Set 1 Baseline Values - Set 2 Baseline Values	normotension
Set 1 Baseline Values - Set 3 Baseline Values	normotension
Set 1 Baseline Values - (BV DFS+HLP)	normotension
Set 1 Baseline Values - (Set 1 DFS+HLP)	normotension
Set 1 Baseline Values - (Set 2 DFS+HLP)	normotension
Set 1 Baseline Values - (Set 3 DFS+HLP)	normotension
Set 1 Baseline Values - (BV CHAD+LHAD)	normotension
Set 1 Baseline Values - (Set 1 CHAD+LHAD)	normotension
Set 1 Baseline Values - (Set 2 CHAD+LHAD)	normotension
Set 1 Baseline Values - (Set 3 CHAD+LHAD)	normotension
Set 1 Baseline Values - (BV RDL+LLC)	normotension
Set 1 Baseline Values - (Set 1 RDL+LLC)	normotension
Set 1 Baseline Values - (Set 2 RDL+LLC)	normotension
Set 1 Baseline Values - (Set 3 RDL+LLC)	normotension
Set 1 Baseline Values - (BV SS+CHAB)	normotension
Set 1 Baseline Values - (Set 1 SS+CHAB)	normotension
Set 1 Baseline Values - (Set 2 SS+CHAB)	normotension
Set 1 Baseline Values - (Set 3 SS+CHAB)	normotension
Set 2 Baseline Values - Set 3 Baseline Values	normotension
Set 2 Baseline Values - (BV DFS+HLP)	normotension
Set 2 Baseline Values - (Set 1 DFS+HLP)	normotension
Set 2 Baseline Values - (Set 2 DFS+HLP)	normotension
Set 2 Baseline Values - (Set 3 DFS+HLP)	normotension
Set 2 Baseline Values - (BV CHAD+LHAD)	normotension
Set 2 Baseline Values - (Set 1 CHAD+LHAD)	normotension
Set 2 Baseline Values - (Set 2 CHAD+LHAD)	normotension
Set 2 Baseline Values - (Set 3 CHAD+LHAD)	normotension
Set 2 Baseline Values - (BV RDL+LLC)	normotension
Set 2 Baseline Values - (Set 1 RDL+LLC)	normotension
Set 2 Baseline Values - (Set 2 RDL+LLC)	normotension
Set 2 Baseline Values - (Set 3 RDL+LLC)	normotension
Set 2 Baseline Values - (BV SS+CHAB)	normotension
Set 2 Baseline Values - (Set 1 SS+CHAB)	normotension
Set 2 Baseline Values - (Set 2 SS+CHAB)	normotension
Set 2 Baseline Values - (Set 3 SS+CHAB)	normotension
Set 3 Baseline Values - (BV DFS+HLP)	normotension
Set 3 Baseline Values - (Set 1 DFS+HLP)	normotension
Set 3 Baseline Values - (Set 2 DFS+HLP)	normotension
Set 3 Baseline Values - (Set 3 DFS+HLP)	normotension
Set 3 Baseline Values - (BV CHAD+LHAD)	normotension
Set 3 Baseline Values - (Set 1 CHAD+LHAD)	normotension
Set 3 Baseline Values - (Set 2 CHAD+LHAD)	normotension
Set 3 Baseline Values - (Set 3 CHAD+LHAD)	normotension
Set 3 Baseline Values - (BV RDL+LLC)	normotension
Set 3 Baseline Values - (Set 1 RDL+LLC)	normotension
Set 3 Baseline Values - (Set 2 RDL+LLC)	normotension
Set 3 Baseline Values - (Set 3 RDL+LLC)	normotension
Set 3 Baseline Values - (BV SS+CHAB)	normotension
Set 3 Baseline Values - (Set 1 SS+CHAB)	normotension
Set 3 Baseline Values - (Set 2 SS+CHAB)	normotension
Set 3 Baseline Values - (Set 3 SS+CHAB)	normotension
(BV DFS+HLP) - (Set 1 DFS+HLP)	normotension
(BV DFS+HLP) - (Set 2 DFS+HLP)	normotension
(BV DFS+HLP) - (Set 3 DFS+HLP)	normotension
(BV DFS+HLP) - (BV CHAD+LHAD)	normotension
(BV DFS+HLP) - (Set 1 CHAD+LHAD)	normotension
(BV DFS+HLP) - (Set 2 CHAD+LHAD)	normotension
(BV DFS+HLP) - (Set 3 CHAD+LHAD)	normotension
(BV DFS+HLP) - (BV RDL+LLC)	normotension
(BV DFS+HLP) - (Set 1 RDL+LLC)	normotension
(BV DFS+HLP) - (Set 2 RDL+LLC)	normotension
(BV DFS+HLP) - (Set 3 RDL+LLC)	normotension
(BV DFS+HLP) - (BV SS+CHAB)	normotension
(BV DFS+HLP) - (Set 1 SS+CHAB)	normotension
(BV DFS+HLP) - (Set 2 SS+CHAB)	normotension
(BV DFS+HLP) - (Set 3 SS+CHAB)	normotension
(Set 1 DFS+HLP) - (Set 2 DFS+HLP)	normotension	1.7	1.54493	540	1.10037	1
(Set 1 DFS+HLP) - (Set 3 DFS+HLP)	normotension	0.0333333	1.54493	540	0.0215759	1
(Set 1 DFS+HLP) - (BV CHAD+LHAD)	normotension
(Set 1 DFS+HLP) - (Set 1 CHAD+LHAD)	normotension	2.16667	1.54493	540	1.40243	1
(Set 1 DFS+HLP) - (Set 2 CHAD+LHAD)	normotension	1.13333	1.54493	540	0.733581	1
(Set 1 DFS+HLP) - (Set 3 CHAD+LHAD)	normotension	1.33333	1.54493	540	0.863036	1
(Set 1 DFS+HLP) - (BV RDL+LLC)	normotension
(Set 1 DFS+HLP) - (Set 1 RDL+LLC)	normotension	1.8	1.54493	540	1.1651	1
(Set 1 DFS+HLP) - (Set 2 RDL+LLC)	normotension	1.63333	1.54493	540	1.05722	1
(Set 1 DFS+HLP) - (Set 3 RDL+LLC)	normotension	3.13333	1.54493	540	2.02814	1
(Set 1 DFS+HLP) - (BV SS+CHAB)	normotension
(Set 1 DFS+HLP) - (Set 1 SS+CHAB)	normotension	1.13333	1.54493	540	0.733581	1
(Set 1 DFS+HLP) - (Set 2 SS+CHAB)	normotension	0.0333333	1.54493	540	0.0215759	1
(Set 1 DFS+HLP) - (Set 3 SS+CHAB)	normotension	0.433333	1.54493	540	0.280487	1
(Set 2 DFS+HLP) - (Set 3 DFS+HLP)	normotension	-1.66667	1.54493	540	-1.0788	1
(Set 2 DFS+HLP) - (BV CHAD+LHAD)	normotension
(Set 2 DFS+HLP) - (Set 1 CHAD+LHAD)	normotension	0.466667	1.54493	540	0.302063	1
(Set 2 DFS+HLP) - (Set 2 CHAD+LHAD)	normotension	-0.566667	1.54493	540	-0.36679	1
(Set 2 DFS+HLP) - (Set 3 CHAD+LHAD)	normotension	-0.366667	1.54493	540	-0.237335	1
(Set 2 DFS+HLP) - (BV RDL+LLC)	normotension
(Set 2 DFS+HLP) - (Set 1 RDL+LLC)	normotension	0.1	1.54493	540	0.0647277	1
(Set 2 DFS+HLP) - (Set 2 RDL+LLC)	normotension	-0.0666667	1.54493	540	-0.0431518	1
(Set 2 DFS+HLP) - (Set 3 RDL+LLC)	normotension	1.43333	1.54493	540	0.927764	1
(Set 2 DFS+HLP) - (BV SS+CHAB)	normotension
(Set 2 DFS+HLP) - (Set 1 SS+CHAB)	normotension	-0.566667	1.54493	540	-0.36679	1
(Set 2 DFS+HLP) - (Set 2 SS+CHAB)	normotension	-1.66667	1.54493	540	-1.0788	1
(Set 2 DFS+HLP) - (Set 3 SS+CHAB)	normotension	-1.26667	1.54493	540	-0.819884	1
(Set 3 DFS+HLP) - (BV CHAD+LHAD)	normotension
(Set 3 DFS+HLP) - (Set 1 CHAD+LHAD)	normotension	2.13333	1.54493	540	1.38086	1
(Set 3 DFS+HLP) - (Set 2 CHAD+LHAD)	normotension	1.1	1.54493	540	0.712005	1
(Set 3 DFS+HLP) - (Set 3 CHAD+LHAD)	normotension	1.3	1.54493	540	0.84146	1
(Set 3 DFS+HLP) - (BV RDL+LLC)	normotension
(Set 3 DFS+HLP) - (Set 1 RDL+LLC)	normotension	1.76667	1.54493	540	1.14352	1
(Set 3 DFS+HLP) - (Set 2 RDL+LLC)	normotension	1.6	1.54493	540	1.03564	1
(Set 3 DFS+HLP) - (Set 3 RDL+LLC)	normotension	3.1	1.54493	540	2.00656	1
(Set 3 DFS+HLP) - (BV SS+CHAB)	normotension
(Set 3 DFS+HLP) - (Set 1 SS+CHAB)	normotension	1.1	1.54493	540	0.712005	1
(Set 3 DFS+HLP) - (Set 2 SS+CHAB)	normotension	-4.306e-13	1.54493	540	-2.78718e-13	1
(Set 3 DFS+HLP) - (Set 3 SS+CHAB)	normotension	0.4	1.54493	540	0.258911	1
(BV CHAD+LHAD) - (Set 1 CHAD+LHAD)	normotension
(BV CHAD+LHAD) - (Set 2 CHAD+LHAD)	normotension
(BV CHAD+LHAD) - (Set 3 CHAD+LHAD)	normotension
(BV CHAD+LHAD) - (BV RDL+LLC)	normotension
(BV CHAD+LHAD) - (Set 1 RDL+LLC)	normotension
(BV CHAD+LHAD) - (Set 2 RDL+LLC)	normotension
(BV CHAD+LHAD) - (Set 3 RDL+LLC)	normotension
(BV CHAD+LHAD) - (BV SS+CHAB)	normotension
(BV CHAD+LHAD) - (Set 1 SS+CHAB)	normotension
(BV CHAD+LHAD) - (Set 2 SS+CHAB)	normotension
(BV CHAD+LHAD) - (Set 3 SS+CHAB)	normotension
(Set 1 CHAD+LHAD) - (Set 2 CHAD+LHAD)	normotension	-1.03333	1.54493	540	-0.668853	1
(Set 1 CHAD+LHAD) - (Set 3 CHAD+LHAD)	normotension	-0.833333	1.54493	540	-0.539398	1
(Set 1 CHAD+LHAD) - (BV RDL+LLC)	normotension
(Set 1 CHAD+LHAD) - (Set 1 RDL+LLC)	normotension	-0.366667	1.54493	540	-0.237335	1
(Set 1 CHAD+LHAD) - (Set 2 RDL+LLC)	normotension	-0.533333	1.54493	540	-0.345215	1
(Set 1 CHAD+LHAD) - (Set 3 RDL+LLC)	normotension	0.966667	1.54493	540	0.625701	1
(Set 1 CHAD+LHAD) - (BV SS+CHAB)	normotension
(Set 1 CHAD+LHAD) - (Set 1 SS+CHAB)	normotension	-1.03333	1.54493	540	-0.668853	1
(Set 1 CHAD+LHAD) - (Set 2 SS+CHAB)	normotension	-2.13333	1.54493	540	-1.38086	1
(Set 1 CHAD+LHAD) - (Set 3 SS+CHAB)	normotension	-1.73333	1.54493	540	-1.12195	1
(Set 2 CHAD+LHAD) - (Set 3 CHAD+LHAD)	normotension	0.2	1.54493	540	0.129455	1
(Set 2 CHAD+LHAD) - (BV RDL+LLC)	normotension
(Set 2 CHAD+LHAD) - (Set 1 RDL+LLC)	normotension	0.666667	1.54493	540	0.431518	1
(Set 2 CHAD+LHAD) - (Set 2 RDL+LLC)	normotension	0.5	1.54493	540	0.323639	1
(Set 2 CHAD+LHAD) - (Set 3 RDL+LLC)	normotension	2	1.54493	540	1.29455	1
(Set 2 CHAD+LHAD) - (BV SS+CHAB)	normotension
(Set 2 CHAD+LHAD) - (Set 1 SS+CHAB)	normotension	-4.27436e-15	1.54493	540	-2.76669e-15	1
(Set 2 CHAD+LHAD) - (Set 2 SS+CHAB)	normotension	-1.1	1.54493	540	-0.712005	1
(Set 2 CHAD+LHAD) - (Set 3 SS+CHAB)	normotension	-0.7	1.54493	540	-0.453094	1
(Set 3 CHAD+LHAD) - (BV RDL+LLC)	normotension
(Set 3 CHAD+LHAD) - (Set 1 RDL+LLC)	normotension	0.466667	1.54493	540	0.302063	1
(Set 3 CHAD+LHAD) - (Set 2 RDL+LLC)	normotension	0.3	1.54493	540	0.194183	1
(Set 3 CHAD+LHAD) - (Set 3 RDL+LLC)	normotension	1.8	1.54493	540	1.1651	1
(Set 3 CHAD+LHAD) - (BV SS+CHAB)	normotension
(Set 3 CHAD+LHAD) - (Set 1 SS+CHAB)	normotension	-0.2	1.54493	540	-0.129455	1
(Set 3 CHAD+LHAD) - (Set 2 SS+CHAB)	normotension	-1.3	1.54493	540	-0.84146	1
(Set 3 CHAD+LHAD) - (Set 3 SS+CHAB)	normotension	-0.9	1.54493	540	-0.582549	1
(BV RDL+LLC) - (Set 1 RDL+LLC)	normotension
(BV RDL+LLC) - (Set 2 RDL+LLC)	normotension
(BV RDL+LLC) - (Set 3 RDL+LLC)	normotension
(BV RDL+LLC) - (BV SS+CHAB)	normotension
(BV RDL+LLC) - (Set 1 SS+CHAB)	normotension
(BV RDL+LLC) - (Set 2 SS+CHAB)	normotension
(BV RDL+LLC) - (Set 3 SS+CHAB)	normotension
(Set 1 RDL+LLC) - (Set 2 RDL+LLC)	normotension	-0.166667	1.54493	540	-0.10788	1
(Set 1 RDL+LLC) - (Set 3 RDL+LLC)	normotension	1.33333	1.54493	540	0.863036	1
(Set 1 RDL+LLC) - (BV SS+CHAB)	normotension
(Set 1 RDL+LLC) - (Set 1 SS+CHAB)	normotension	-0.666667	1.54493	540	-0.431518	1
(Set 1 RDL+LLC) - (Set 2 SS+CHAB)	normotension	-1.76667	1.54493	540	-1.14352	1
(Set 1 RDL+LLC) - (Set 3 SS+CHAB)	normotension	-1.36667	1.54493	540	-0.884612	1
(Set 2 RDL+LLC) - (Set 3 RDL+LLC)	normotension	1.5	1.54493	540	0.970916	1
(Set 2 RDL+LLC) - (BV SS+CHAB)	normotension
(Set 2 RDL+LLC) - (Set 1 SS+CHAB)	normotension	-0.5	1.54493	540	-0.323639	1
(Set 2 RDL+LLC) - (Set 2 SS+CHAB)	normotension	-1.6	1.54493	540	-1.03564	1
(Set 2 RDL+LLC) - (Set 3 SS+CHAB)	normotension	-1.2	1.54493	540	-0.776733	1
(Set 3 RDL+LLC) - (BV SS+CHAB)	normotension
(Set 3 RDL+LLC) - (Set 1 SS+CHAB)	normotension	-2	1.54493	540	-1.29455	1
(Set 3 RDL+LLC) - (Set 2 SS+CHAB)	normotension	-3.1	1.54493	540	-2.00656	1
(Set 3 RDL+LLC) - (Set 3 SS+CHAB)	normotension	-2.7	1.54493	540	-1.74765	1
(BV SS+CHAB) - (Set 1 SS+CHAB)	normotension
(BV SS+CHAB) - (Set 2 SS+CHAB)	normotension
(BV SS+CHAB) - (Set 3 SS+CHAB)	normotension
(Set 1 SS+CHAB) - (Set 2 SS+CHAB)	normotension	-1.1	1.54493	540	-0.712005	1
(Set 1 SS+CHAB) - (Set 3 SS+CHAB)	normotension	-0.7	1.54493	540	-0.453094	1
(Set 2 SS+CHAB) - (Set 3 SS+CHAB)	normotension	0.4	1.54493	540	0.258911	1
BV Baseline Values - Set 1 Baseline Values	stage I hypertension
BV Baseline Values - Set 2 Baseline Values	stage I hypertension
BV Baseline Values - Set 3 Baseline Values	stage I hypertension
BV Baseline Values - (BV DFS+HLP)	stage I hypertension
BV Baseline Values - (Set 1 DFS+HLP)	stage I hypertension	1.47059	2.05232	540	0.716548	1
BV Baseline Values - (Set 2 DFS+HLP)	stage I hypertension	-1.11765	2.05232	540	-0.544576	1
BV Baseline Values - (Set 3 DFS+HLP)	stage I hypertension	2.05882	2.05232	540	1.00317	1
BV Baseline Values - (BV CHAD+LHAD)	stage I hypertension
BV Baseline Values - (Set 1 CHAD+LHAD)	stage I hypertension	1.35294	2.05232	540	0.659224	1
BV Baseline Values - (Set 2 CHAD+LHAD)	stage I hypertension	-0.705882	2.05232	540	-0.343943	1
BV Baseline Values - (Set 3 CHAD+LHAD)	stage I hypertension	1.29412	2.05232	540	0.630562	1
BV Baseline Values - (BV RDL+LLC)	stage I hypertension
BV Baseline Values - (Set 1 RDL+LLC)	stage I hypertension	0.411765	2.05232	540	0.200633	1
BV Baseline Values - (Set 2 RDL+LLC)	stage I hypertension	-0.941176	2.05232	540	-0.458591	1
BV Baseline Values - (Set 3 RDL+LLC)	stage I hypertension	1.47059	2.05232	540	0.716548	1
BV Baseline Values - (BV SS+CHAB)	stage I hypertension
BV Baseline Values - (Set 1 SS+CHAB)	stage I hypertension	-0.647059	2.05232	540	-0.315281	1
BV Baseline Values - (Set 2 SS+CHAB)	stage I hypertension	-3.11765	2.05232	540	-1.51908	1
BV Baseline Values - (Set 3 SS+CHAB)	stage I hypertension	-2.52941	2.05232	540	-1.23246	1
Set 1 Baseline Values - Set 2 Baseline Values	stage I hypertension
Set 1 Baseline Values - Set 3 Baseline Values	stage I hypertension
Set 1 Baseline Values - (BV DFS+HLP)	stage I hypertension
Set 1 Baseline Values - (Set 1 DFS+HLP)	stage I hypertension
Set 1 Baseline Values - (Set 2 DFS+HLP)	stage I hypertension
Set 1 Baseline Values - (Set 3 DFS+HLP)	stage I hypertension
Set 1 Baseline Values - (BV CHAD+LHAD)	stage I hypertension
Set 1 Baseline Values - (Set 1 CHAD+LHAD)	stage I hypertension
Set 1 Baseline Values - (Set 2 CHAD+LHAD)	stage I hypertension
Set 1 Baseline Values - (Set 3 CHAD+LHAD)	stage I hypertension
Set 1 Baseline Values - (BV RDL+LLC)	stage I hypertension
Set 1 Baseline Values - (Set 1 RDL+LLC)	stage I hypertension
Set 1 Baseline Values - (Set 2 RDL+LLC)	stage I hypertension
Set 1 Baseline Values - (Set 3 RDL+LLC)	stage I hypertension
Set 1 Baseline Values - (BV SS+CHAB)	stage I hypertension
Set 1 Baseline Values - (Set 1 SS+CHAB)	stage I hypertension
Set 1 Baseline Values - (Set 2 SS+CHAB)	stage I hypertension
Set 1 Baseline Values - (Set 3 SS+CHAB)	stage I hypertension
Set 2 Baseline Values - Set 3 Baseline Values	stage I hypertension
Set 2 Baseline Values - (BV DFS+HLP)	stage I hypertension
Set 2 Baseline Values - (Set 1 DFS+HLP)	stage I hypertension
Set 2 Baseline Values - (Set 2 DFS+HLP)	stage I hypertension
Set 2 Baseline Values - (Set 3 DFS+HLP)	stage I hypertension
Set 2 Baseline Values - (BV CHAD+LHAD)	stage I hypertension
Set 2 Baseline Values - (Set 1 CHAD+LHAD)	stage I hypertension
Set 2 Baseline Values - (Set 2 CHAD+LHAD)	stage I hypertension
Set 2 Baseline Values - (Set 3 CHAD+LHAD)	stage I hypertension
Set 2 Baseline Values - (BV RDL+LLC)	stage I hypertension
Set 2 Baseline Values - (Set 1 RDL+LLC)	stage I hypertension
Set 2 Baseline Values - (Set 2 RDL+LLC)	stage I hypertension
Set 2 Baseline Values - (Set 3 RDL+LLC)	stage I hypertension
Set 2 Baseline Values - (BV SS+CHAB)	stage I hypertension
Set 2 Baseline Values - (Set 1 SS+CHAB)	stage I hypertension
Set 2 Baseline Values - (Set 2 SS+CHAB)	stage I hypertension
Set 2 Baseline Values - (Set 3 SS+CHAB)	stage I hypertension
Set 3 Baseline Values - (BV DFS+HLP)	stage I hypertension
Set 3 Baseline Values - (Set 1 DFS+HLP)	stage I hypertension
Set 3 Baseline Values - (Set 2 DFS+HLP)	stage I hypertension
Set 3 Baseline Values - (Set 3 DFS+HLP)	stage I hypertension
Set 3 Baseline Values - (BV CHAD+LHAD)	stage I hypertension
Set 3 Baseline Values - (Set 1 CHAD+LHAD)	stage I hypertension
Set 3 Baseline Values - (Set 2 CHAD+LHAD)	stage I hypertension
Set 3 Baseline Values - (Set 3 CHAD+LHAD)	stage I hypertension
Set 3 Baseline Values - (BV RDL+LLC)	stage I hypertension
Set 3 Baseline Values - (Set 1 RDL+LLC)	stage I hypertension
Set 3 Baseline Values - (Set 2 RDL+LLC)	stage I hypertension
Set 3 Baseline Values - (Set 3 RDL+LLC)	stage I hypertension
Set 3 Baseline Values - (BV SS+CHAB)	stage I hypertension
Set 3 Baseline Values - (Set 1 SS+CHAB)	stage I hypertension
Set 3 Baseline Values - (Set 2 SS+CHAB)	stage I hypertension
Set 3 Baseline Values - (Set 3 SS+CHAB)	stage I hypertension
(BV DFS+HLP) - (Set 1 DFS+HLP)	stage I hypertension
(BV DFS+HLP) - (Set 2 DFS+HLP)	stage I hypertension
(BV DFS+HLP) - (Set 3 DFS+HLP)	stage I hypertension
(BV DFS+HLP) - (BV CHAD+LHAD)	stage I hypertension
(BV DFS+HLP) - (Set 1 CHAD+LHAD)	stage I hypertension
(BV DFS+HLP) - (Set 2 CHAD+LHAD)	stage I hypertension
(BV DFS+HLP) - (Set 3 CHAD+LHAD)	stage I hypertension
(BV DFS+HLP) - (BV RDL+LLC)	stage I hypertension
(BV DFS+HLP) - (Set 1 RDL+LLC)	stage I hypertension
(BV DFS+HLP) - (Set 2 RDL+LLC)	stage I hypertension
(BV DFS+HLP) - (Set 3 RDL+LLC)	stage I hypertension
(BV DFS+HLP) - (BV SS+CHAB)	stage I hypertension
(BV DFS+HLP) - (Set 1 SS+CHAB)	stage I hypertension
(BV DFS+HLP) - (Set 2 SS+CHAB)	stage I hypertension
(BV DFS+HLP) - (Set 3 SS+CHAB)	stage I hypertension
(Set 1 DFS+HLP) - (Set 2 DFS+HLP)	stage I hypertension	-2.58824	2.05232	540	-1.26112	1
(Set 1 DFS+HLP) - (Set 3 DFS+HLP)	stage I hypertension	0.588235	2.05232	540	0.286619	1
(Set 1 DFS+HLP) - (BV CHAD+LHAD)	stage I hypertension
(Set 1 DFS+HLP) - (Set 1 CHAD+LHAD)	stage I hypertension	-0.117647	2.05232	540	-0.0573238	1
(Set 1 DFS+HLP) - (Set 2 CHAD+LHAD)	stage I hypertension	-2.17647	2.05232	540	-1.06049	1
(Set 1 DFS+HLP) - (Set 3 CHAD+LHAD)	stage I hypertension	-0.176471	2.05232	540	-0.0859858	1
(Set 1 DFS+HLP) - (BV RDL+LLC)	stage I hypertension
(Set 1 DFS+HLP) - (Set 1 RDL+LLC)	stage I hypertension	-1.05882	2.05232	540	-0.515915	1
(Set 1 DFS+HLP) - (Set 2 RDL+LLC)	stage I hypertension	-2.41176	2.05232	540	-1.17514	1
(Set 1 DFS+HLP) - (Set 3 RDL+LLC)	stage I hypertension	3.98015e-14	2.05232	540	1.93934e-14	1
(Set 1 DFS+HLP) - (BV SS+CHAB)	stage I hypertension
(Set 1 DFS+HLP) - (Set 1 SS+CHAB)	stage I hypertension	-2.11765	2.05232	540	-1.03183	1
(Set 1 DFS+HLP) - (Set 2 SS+CHAB)	stage I hypertension	-4.58824	2.05232	540	-2.23563	1
(Set 1 DFS+HLP) - (Set 3 SS+CHAB)	stage I hypertension	-4	2.05232	540	-1.94901	1
(Set 2 DFS+HLP) - (Set 3 DFS+HLP)	stage I hypertension	3.17647	2.05232	540	1.54774	1
(Set 2 DFS+HLP) - (BV CHAD+LHAD)	stage I hypertension
(Set 2 DFS+HLP) - (Set 1 CHAD+LHAD)	stage I hypertension	2.47059	2.05232	540	1.2038	1
(Set 2 DFS+HLP) - (Set 2 CHAD+LHAD)	stage I hypertension	0.411765	2.05232	540	0.200633	1
(Set 2 DFS+HLP) - (Set 3 CHAD+LHAD)	stage I hypertension	2.41176	2.05232	540	1.17514	1
(Set 2 DFS+HLP) - (BV RDL+LLC)	stage I hypertension
(Set 2 DFS+HLP) - (Set 1 RDL+LLC)	stage I hypertension	1.52941	2.05232	540	0.74521	1
(Set 2 DFS+HLP) - (Set 2 RDL+LLC)	stage I hypertension	0.176471	2.05232	540	0.0859858	1
(Set 2 DFS+HLP) - (Set 3 RDL+LLC)	stage I hypertension	2.58824	2.05232	540	1.26112	1
(Set 2 DFS+HLP) - (BV SS+CHAB)	stage I hypertension
(Set 2 DFS+HLP) - (Set 1 SS+CHAB)	stage I hypertension	0.470588	2.05232	540	0.229295	1
(Set 2 DFS+HLP) - (Set 2 SS+CHAB)	stage I hypertension	-2	2.05232	540	-0.974505	1
(Set 2 DFS+HLP) - (Set 3 SS+CHAB)	stage I hypertension	-1.41176	2.05232	540	-0.687886	1
(Set 3 DFS+HLP) - (BV CHAD+LHAD)	stage I hypertension
(Set 3 DFS+HLP) - (Set 1 CHAD+LHAD)	stage I hypertension	-0.705882	2.05232	540	-0.343943	1
(Set 3 DFS+HLP) - (Set 2 CHAD+LHAD)	stage I hypertension	-2.76471	2.05232	540	-1.34711	1
(Set 3 DFS+HLP) - (Set 3 CHAD+LHAD)	stage I hypertension	-0.764706	2.05232	540	-0.372605	1
(Set 3 DFS+HLP) - (BV RDL+LLC)	stage I hypertension
(Set 3 DFS+HLP) - (Set 1 RDL+LLC)	stage I hypertension	-1.64706	2.05232	540	-0.802534	1
(Set 3 DFS+HLP) - (Set 2 RDL+LLC)	stage I hypertension	-3	2.05232	540	-1.46176	1
(Set 3 DFS+HLP) - (Set 3 RDL+LLC)	stage I hypertension	-0.588235	2.05232	540	-0.286619	1
(Set 3 DFS+HLP) - (BV SS+CHAB)	stage I hypertension
(Set 3 DFS+HLP) - (Set 1 SS+CHAB)	stage I hypertension	-2.70588	2.05232	540	-1.31845	1
(Set 3 DFS+HLP) - (Set 2 SS+CHAB)	stage I hypertension	-5.17647	2.05232	540	-2.52225	0.931871
(Set 3 DFS+HLP) - (Set 3 SS+CHAB)	stage I hypertension	-4.58824	2.05232	540	-2.23563	1
(BV CHAD+LHAD) - (Set 1 CHAD+LHAD)	stage I hypertension
(BV CHAD+LHAD) - (Set 2 CHAD+LHAD)	stage I hypertension
(BV CHAD+LHAD) - (Set 3 CHAD+LHAD)	stage I hypertension
(BV CHAD+LHAD) - (BV RDL+LLC)	stage I hypertension
(BV CHAD+LHAD) - (Set 1 RDL+LLC)	stage I hypertension
(BV CHAD+LHAD) - (Set 2 RDL+LLC)	stage I hypertension
(BV CHAD+LHAD) - (Set 3 RDL+LLC)	stage I hypertension
(BV CHAD+LHAD) - (BV SS+CHAB)	stage I hypertension
(BV CHAD+LHAD) - (Set 1 SS+CHAB)	stage I hypertension
(BV CHAD+LHAD) - (Set 2 SS+CHAB)	stage I hypertension
(BV CHAD+LHAD) - (Set 3 SS+CHAB)	stage I hypertension
(Set 1 CHAD+LHAD) - (Set 2 CHAD+LHAD)	stage I hypertension	-2.05882	2.05232	540	-1.00317	1
(Set 1 CHAD+LHAD) - (Set 3 CHAD+LHAD)	stage I hypertension	-0.0588235	2.05232	540	-0.0286619	1
(Set 1 CHAD+LHAD) - (BV RDL+LLC)	stage I hypertension
(Set 1 CHAD+LHAD) - (Set 1 RDL+LLC)	stage I hypertension	-0.941176	2.05232	540	-0.458591	1
(Set 1 CHAD+LHAD) - (Set 2 RDL+LLC)	stage I hypertension	-2.29412	2.05232	540	-1.11781	1
(Set 1 CHAD+LHAD) - (Set 3 RDL+LLC)	stage I hypertension	0.117647	2.05232	540	0.0573238	1
(Set 1 CHAD+LHAD) - (BV SS+CHAB)	stage I hypertension
(Set 1 CHAD+LHAD) - (Set 1 SS+CHAB)	stage I hypertension	-2	2.05232	540	-0.974505	1
(Set 1 CHAD+LHAD) - (Set 2 SS+CHAB)	stage I hypertension	-4.47059	2.05232	540	-2.17831	1
(Set 1 CHAD+LHAD) - (Set 3 SS+CHAB)	stage I hypertension	-3.88235	2.05232	540	-1.89169	1
(Set 2 CHAD+LHAD) - (Set 3 CHAD+LHAD)	stage I hypertension	2	2.05232	540	0.974505	1
(Set 2 CHAD+LHAD) - (BV RDL+LLC)	stage I hypertension
(Set 2 CHAD+LHAD) - (Set 1 RDL+LLC)	stage I hypertension	1.11765	2.05232	540	0.544576	1
(Set 2 CHAD+LHAD) - (Set 2 RDL+LLC)	stage I hypertension	-0.235294	2.05232	540	-0.114648	1
(Set 2 CHAD+LHAD) - (Set 3 RDL+LLC)	stage I hypertension	2.17647	2.05232	540	1.06049	1
(Set 2 CHAD+LHAD) - (BV SS+CHAB)	stage I hypertension
(Set 2 CHAD+LHAD) - (Set 1 SS+CHAB)	stage I hypertension	0.0588235	2.05232	540	0.0286619	1
(Set 2 CHAD+LHAD) - (Set 2 SS+CHAB)	stage I hypertension	-2.41176	2.05232	540	-1.17514	1
(Set 2 CHAD+LHAD) - (Set 3 SS+CHAB)	stage I hypertension	-1.82353	2.05232	540	-0.888519	1
(Set 3 CHAD+LHAD) - (BV RDL+LLC)	stage I hypertension
(Set 3 CHAD+LHAD) - (Set 1 RDL+LLC)	stage I hypertension	-0.882353	2.05232	540	-0.429929	1
(Set 3 CHAD+LHAD) - (Set 2 RDL+LLC)	stage I hypertension	-2.23529	2.05232	540	-1.08915	1
(Set 3 CHAD+LHAD) - (Set 3 RDL+LLC)	stage I hypertension	0.176471	2.05232	540	0.0859858	1
(Set 3 CHAD+LHAD) - (BV SS+CHAB)	stage I hypertension
(Set 3 CHAD+LHAD) - (Set 1 SS+CHAB)	stage I hypertension	-1.94118	2.05232	540	-0.945843	1
(Set 3 CHAD+LHAD) - (Set 2 SS+CHAB)	stage I hypertension	-4.41176	2.05232	540	-2.14964	1
(Set 3 CHAD+LHAD) - (Set 3 SS+CHAB)	stage I hypertension	-3.82353	2.05232	540	-1.86302	1
(BV RDL+LLC) - (Set 1 RDL+LLC)	stage I hypertension
(BV RDL+LLC) - (Set 2 RDL+LLC)	stage I hypertension
(BV RDL+LLC) - (Set 3 RDL+LLC)	stage I hypertension
(BV RDL+LLC) - (BV SS+CHAB)	stage I hypertension
(BV RDL+LLC) - (Set 1 SS+CHAB)	stage I hypertension
(BV RDL+LLC) - (Set 2 SS+CHAB)	stage I hypertension
(BV RDL+LLC) - (Set 3 SS+CHAB)	stage I hypertension
(Set 1 RDL+LLC) - (Set 2 RDL+LLC)	stage I hypertension	-1.35294	2.05232	540	-0.659224	1
(Set 1 RDL+LLC) - (Set 3 RDL+LLC)	stage I hypertension	1.05882	2.05232	540	0.515915	1
(Set 1 RDL+LLC) - (BV SS+CHAB)	stage I hypertension
(Set 1 RDL+LLC) - (Set 1 SS+CHAB)	stage I hypertension	-1.05882	2.05232	540	-0.515915	1
(Set 1 RDL+LLC) - (Set 2 SS+CHAB)	stage I hypertension	-3.52941	2.05232	540	-1.71972	1
(Set 1 RDL+LLC) - (Set 3 SS+CHAB)	stage I hypertension	-2.94118	2.05232	540	-1.4331	1
(Set 2 RDL+LLC) - (Set 3 RDL+LLC)	stage I hypertension	2.41176	2.05232	540	1.17514	1
(Set 2 RDL+LLC) - (BV SS+CHAB)	stage I hypertension
(Set 2 RDL+LLC) - (Set 1 SS+CHAB)	stage I hypertension	0.294118	2.05232	540	0.14331	1
(Set 2 RDL+LLC) - (Set 2 SS+CHAB)	stage I hypertension	-2.17647	2.05232	540	-1.06049	1
(Set 2 RDL+LLC) - (Set 3 SS+CHAB)	stage I hypertension	-1.58824	2.05232	540	-0.773872	1
(Set 3 RDL+LLC) - (BV SS+CHAB)	stage I hypertension
(Set 3 RDL+LLC) - (Set 1 SS+CHAB)	stage I hypertension	-2.11765	2.05232	540	-1.03183	1
(Set 3 RDL+LLC) - (Set 2 SS+CHAB)	stage I hypertension	-4.58824	2.05232	540	-2.23563	1
(Set 3 RDL+LLC) - (Set 3 SS+CHAB)	stage I hypertension	-4	2.05232	540	-1.94901	1
(BV SS+CHAB) - (Set 1 SS+CHAB)	stage I hypertension
(BV SS+CHAB) - (Set 2 SS+CHAB)	stage I hypertension
(BV SS+CHAB) - (Set 3 SS+CHAB)	stage I hypertension
(Set 1 SS+CHAB) - (Set 2 SS+CHAB)	stage I hypertension	-2.47059	2.05232	540	-1.2038	1
(Set 1 SS+CHAB) - (Set 3 SS+CHAB)	stage I hypertension	-1.88235	2.05232	540	-0.917181	1
(Set 2 SS+CHAB) - (Set 3 SS+CHAB)	stage I hypertension	0.588235	2.05232	540	0.286619	1

## Sheet: ANOVA PWVao
Sum Sq	Mean Sq	NumDF	DenDF	F value	Pr(>F)	Term
25.6091	8.53636	3	507.263	6.06833	0.000460475	Set
7.39674	2.46558	3	507.317	1.75273	0.155291	Exercise
8.63239	8.63239	1	45.6549	6.13659	0.0170063	Group
12.8594	2.14323	6	507.281	1.52358	0.168266	Set:Exercise
3.3986	1.13287	3	507.263	0.805333	0.491287	Set:Group
6.05953	2.01984	3	507.317	1.43587	0.231453	Exercise:Group
9.04313	1.50719	6	507.281	1.07143	0.378516	Set:Exercise:Group

## Sheet: Posthoc PWVao
Comparison	Group	Estimate	SE	df	t-value	p-value
BV Baseline Values - Set 1 Baseline Values	normotension
BV Baseline Values - Set 2 Baseline Values	normotension
BV Baseline Values - Set 3 Baseline Values	normotension
BV Baseline Values - (BV DFS+HLP)	normotension
BV Baseline Values - (Set 1 DFS+HLP)	normotension	-0.210302	0.312118	507.201	-0.673791	1
BV Baseline Values - (Set 2 DFS+HLP)	normotension	-1.42952	0.31883	507.468	-4.48364	0.00070827
BV Baseline Values - (Set 3 DFS+HLP)	normotension	-0.425914	0.309136	507.144	-1.37776	1
BV Baseline Values - (BV CHAD+LHAD)	normotension
BV Baseline Values - (Set 1 CHAD+LHAD)	normotension	-0.540221	0.312118	507.201	-1.73082	1
BV Baseline Values - (Set 2 CHAD+LHAD)	normotension	-0.334111	0.312138	507.219	-1.07039	1
BV Baseline Values - (Set 3 CHAD+LHAD)	normotension	-0.497497	0.312184	507.262	-1.5936	1
BV Baseline Values - (BV RDL+LLC)	normotension
BV Baseline Values - (Set 1 RDL+LLC)	normotension	0.347558	0.315341	507.309	1.10217	1
BV Baseline Values - (Set 2 RDL+LLC)	normotension	-0.393333	0.306236	507.001	-1.28441	1
BV Baseline Values - (Set 3 RDL+LLC)	normotension	-0.272795	0.315366	507.333	-0.865011	1
BV Baseline Values - (BV SS+CHAB)	normotension
BV Baseline Values - (Set 1 SS+CHAB)	normotension	-0.158149	0.315377	507.34	-0.501459	1
BV Baseline Values - (Set 2 SS+CHAB)	normotension	-0.853377	0.312083	507.172	-2.73446	0.504421
BV Baseline Values - (Set 3 SS+CHAB)	normotension	-0.948596	0.318735	507.385	-2.97613	0.238558
Set 1 Baseline Values - Set 2 Baseline Values	normotension
Set 1 Baseline Values - Set 3 Baseline Values	normotension
Set 1 Baseline Values - (BV DFS+HLP)	normotension
Set 1 Baseline Values - (Set 1 DFS+HLP)	normotension
Set 1 Baseline Values - (Set 2 DFS+HLP)	normotension
Set 1 Baseline Values - (Set 3 DFS+HLP)	normotension
Set 1 Baseline Values - (BV CHAD+LHAD)	normotension
Set 1 Baseline Values - (Set 1 CHAD+LHAD)	normotension
Set 1 Baseline Values - (Set 2 CHAD+LHAD)	normotension
Set 1 Baseline Values - (Set 3 CHAD+LHAD)	normotension
Set 1 Baseline Values - (BV RDL+LLC)	normotension
Set 1 Baseline Values - (Set 1 RDL+LLC)	normotension
Set 1 Baseline Values - (Set 2 RDL+LLC)	normotension
Set 1 Baseline Values - (Set 3 RDL+LLC)	normotension
Set 1 Baseline Values - (BV SS+CHAB)	normotension
Set 1 Baseline Values - (Set 1 SS+CHAB)	normotension
Set 1 Baseline Values - (Set 2 SS+CHAB)	normotension
Set 1 Baseline Values - (Set 3 SS+CHAB)	normotension
Set 2 Baseline Values - Set 3 Baseline Values	normotension
Set 2 Baseline Values - (BV DFS+HLP)	normotension
Set 2 Baseline Values - (Set 1 DFS+HLP)	normotension
Set 2 Baseline Values - (Set 2 DFS+HLP)	normotension
Set 2 Baseline Values - (Set 3 DFS+HLP)	normotension
Set 2 Baseline Values - (BV CHAD+LHAD)	normotension
Set 2 Baseline Values - (Set 1 CHAD+LHAD)	normotension
Set 2 Baseline Values - (Set 2 CHAD+LHAD)	normotension
Set 2 Baseline Values - (Set 3 CHAD+LHAD)	normotension
Set 2 Baseline Values - (BV RDL+LLC)	normotension
Set 2 Baseline Values - (Set 1 RDL+LLC)	normotension
Set 2 Baseline Values - (Set 2 RDL+LLC)	normotension
Set 2 Baseline Values - (Set 3 RDL+LLC)	normotension
Set 2 Baseline Values - (BV SS+CHAB)	normotension
Set 2 Baseline Values - (Set 1 SS+CHAB)	normotension
Set 2 Baseline Values - (Set 2 SS+CHAB)	normotension
Set 2 Baseline Values - (Set 3 SS+CHAB)	normotension
Set 3 Baseline Values - (BV DFS+HLP)	normotension
Set 3 Baseline Values - (Set 1 DFS+HLP)	normotension
Set 3 Baseline Values - (Set 2 DFS+HLP)	normotension
Set 3 Baseline Values - (Set 3 DFS+HLP)	normotension
Set 3 Baseline Values - (BV CHAD+LHAD)	normotension
Set 3 Baseline Values - (Set 1 CHAD+LHAD)	normotension
Set 3 Baseline Values - (Set 2 CHAD+LHAD)	normotension
Set 3 Baseline Values - (Set 3 CHAD+LHAD)	normotension
Set 3 Baseline Values - (BV RDL+LLC)	normotension
Set 3 Baseline Values - (Set 1 RDL+LLC)	normotension
Set 3 Baseline Values - (Set 2 RDL+LLC)	normotension
Set 3 Baseline Values - (Set 3 RDL+LLC)	normotension
Set 3 Baseline Values - (BV SS+CHAB)	normotension
Set 3 Baseline Values - (Set 1 SS+CHAB)	normotension
Set 3 Baseline Values - (Set 2 SS+CHAB)	normotension
Set 3 Baseline Values - (Set 3 SS+CHAB)	normotension
(BV DFS+HLP) - (Set 1 DFS+HLP)	normotension
(BV DFS+HLP) - (Set 2 DFS+HLP)	normotension
(BV DFS+HLP) - (Set 3 DFS+HLP)	normotension
(BV DFS+HLP) - (BV CHAD+LHAD)	normotension
(BV DFS+HLP) - (Set 1 CHAD+LHAD)	normotension
(BV DFS+HLP) - (Set 2 CHAD+LHAD)	normotension
(BV DFS+HLP) - (Set 3 CHAD+LHAD)	normotension
(BV DFS+HLP) - (BV RDL+LLC)	normotension
(BV DFS+HLP) - (Set 1 RDL+LLC)	normotension
(BV DFS+HLP) - (Set 2 RDL+LLC)	normotension
(BV DFS+HLP) - (Set 3 RDL+LLC)	normotension
(BV DFS+HLP) - (BV SS+CHAB)	normotension
(BV DFS+HLP) - (Set 1 SS+CHAB)	normotension
(BV DFS+HLP) - (Set 2 SS+CHAB)	normotension
(BV DFS+HLP) - (Set 3 SS+CHAB)	normotension
(Set 1 DFS+HLP) - (Set 2 DFS+HLP)	normotension	-1.21922	0.324127	507.497	-3.76155	0.0147069
(Set 1 DFS+HLP) - (Set 3 DFS+HLP)	normotension	-0.215612	0.315005	507.356	-0.684472	1
(Set 1 DFS+HLP) - (BV CHAD+LHAD)	normotension
(Set 1 DFS+HLP) - (Set 1 CHAD+LHAD)	normotension	-0.329919	0.317962	507.418	-1.0376	1
(Set 1 DFS+HLP) - (Set 2 CHAD+LHAD)	normotension	-0.123809	0.317985	507.438	-0.389356	1
(Set 1 DFS+HLP) - (Set 3 CHAD+LHAD)	normotension	-0.287195	0.318035	507.485	-0.903028	1
(Set 1 DFS+HLP) - (BV RDL+LLC)	normotension
(Set 1 DFS+HLP) - (Set 1 RDL+LLC)	normotension	0.55786	0.320662	507.324	1.73971	1
(Set 1 DFS+HLP) - (Set 2 RDL+LLC)	normotension	-0.183031	0.312118	507.201	-0.586417	1
(Set 1 DFS+HLP) - (Set 3 RDL+LLC)	normotension	-0.0624927	0.321194	507.563	-0.194564	1
(Set 1 DFS+HLP) - (BV SS+CHAB)	normotension
(Set 1 DFS+HLP) - (Set 1 SS+CHAB)	normotension	0.0521532	0.321207	507.57	0.162367	1
(Set 1 DFS+HLP) - (Set 2 SS+CHAB)	normotension	-0.643075	0.317922	507.385	-2.02275	1
(Set 1 DFS+HLP) - (Set 3 SS+CHAB)	normotension	-0.738294	0.324534	507.617	-2.27494	1
(Set 2 DFS+HLP) - (Set 3 DFS+HLP)	normotension	1.00361	0.321099	507.333	3.12554	0.146364
(Set 2 DFS+HLP) - (BV CHAD+LHAD)	normotension
(Set 2 DFS+HLP) - (Set 1 CHAD+LHAD)	normotension	0.889301	0.324644	507.711	2.73931	0.497124
(Set 2 DFS+HLP) - (Set 2 CHAD+LHAD)	normotension	1.09541	0.324104	507.478	3.37981	0.0609349
(Set 2 DFS+HLP) - (Set 3 CHAD+LHAD)	normotension	0.932025	0.324102	507.474	2.87571	0.327648
(Set 2 DFS+HLP) - (BV RDL+LLC)	normotension
(Set 2 DFS+HLP) - (Set 1 RDL+LLC)	normotension	1.77708	0.327834	507.845	5.42067	7.1701e-06
(Set 2 DFS+HLP) - (Set 2 RDL+LLC)	normotension	1.03619	0.31883	507.468	3.24997	0.0959989
(Set 2 DFS+HLP) - (Set 3 RDL+LLC)	normotension	1.15673	0.327221	507.555	3.535	0.0347161
(Set 2 DFS+HLP) - (BV SS+CHAB)	normotension
(Set 2 DFS+HLP) - (Set 1 SS+CHAB)	normotension	1.27137	0.327298	507.622	3.88445	0.00905854
(Set 2 DFS+HLP) - (Set 2 SS+CHAB)	normotension	0.576144	0.3246	507.676	1.77494	1
(Set 2 DFS+HLP) - (Set 3 SS+CHAB)	normotension	0.480926	0.330632	507.713	1.45457	1
(Set 3 DFS+HLP) - (BV CHAD+LHAD)	normotension
(Set 3 DFS+HLP) - (Set 1 CHAD+LHAD)	normotension	-0.114307	0.315005	507.357	-0.362874	1
(Set 3 DFS+HLP) - (Set 2 CHAD+LHAD)	normotension	0.0918026	0.315027	507.377	0.291412	1
(Set 3 DFS+HLP) - (Set 3 CHAD+LHAD)	normotension	-0.071583	0.314499	507.123	-0.22761	1
(Set 3 DFS+HLP) - (BV RDL+LLC)	normotension
(Set 3 DFS+HLP) - (Set 1 RDL+LLC)	normotension	0.773472	0.318223	507.473	2.4306	1
(Set 3 DFS+HLP) - (Set 2 RDL+LLC)	normotension	0.0325805	0.309136	507.144	0.105392	1
(Set 3 DFS+HLP) - (Set 3 RDL+LLC)	normotension	0.153119	0.317654	507.193	0.48203	1
(Set 3 DFS+HLP) - (BV SS+CHAB)	normotension
(Set 3 DFS+HLP) - (Set 1 SS+CHAB)	normotension	0.267765	0.318261	507.505	0.841339	1
(Set 3 DFS+HLP) - (Set 2 SS+CHAB)	normotension	-0.427464	0.314968	507.327	-1.35716	1
(Set 3 DFS+HLP) - (Set 3 SS+CHAB)	normotension	-0.522682	0.321607	507.554	-1.62522	1
(BV CHAD+LHAD) - (Set 1 CHAD+LHAD)	normotension
(BV CHAD+LHAD) - (Set 2 CHAD+LHAD)	normotension
(BV CHAD+LHAD) - (Set 3 CHAD+LHAD)	normotension
(BV CHAD+LHAD) - (BV RDL+LLC)	normotension
(BV CHAD+LHAD) - (Set 1 RDL+LLC)	normotension
(BV CHAD+LHAD) - (Set 2 RDL+LLC)	normotension
(BV CHAD+LHAD) - (Set 3 RDL+LLC)	normotension
(BV CHAD+LHAD) - (BV SS+CHAB)	normotension
(BV CHAD+LHAD) - (Set 1 SS+CHAB)	normotension
(BV CHAD+LHAD) - (Set 2 SS+CHAB)	normotension
(BV CHAD+LHAD) - (Set 3 SS+CHAB)	normotension
(Set 1 CHAD+LHAD) - (Set 2 CHAD+LHAD)	normotension	0.20611	0.317496	507.23	0.649173	1
(Set 1 CHAD+LHAD) - (Set 3 CHAD+LHAD)	normotension	0.0427241	0.318037	507.486	0.134337	1
(Set 1 CHAD+LHAD) - (BV RDL+LLC)	normotension
(Set 1 CHAD+LHAD) - (Set 1 RDL+LLC)	normotension	0.887779	0.321167	507.537	2.76423	0.461232
(Set 1 CHAD+LHAD) - (Set 2 RDL+LLC)	normotension	0.146888	0.312118	507.201	0.470616	1
(Set 1 CHAD+LHAD) - (Set 3 RDL+LLC)	normotension	0.267426	0.320691	507.351	0.833907	1
(Set 1 CHAD+LHAD) - (BV SS+CHAB)	normotension
(Set 1 CHAD+LHAD) - (Set 1 SS+CHAB)	normotension	0.382072	0.321208	507.571	1.18948	1
(Set 1 CHAD+LHAD) - (Set 2 SS+CHAB)	normotension	-0.313156	0.317922	507.385	-0.985011	1
(Set 1 CHAD+LHAD) - (Set 3 SS+CHAB)	normotension	-0.408375	0.324535	507.618	-1.25834	1
(Set 2 CHAD+LHAD) - (Set 3 CHAD+LHAD)	normotension	-0.163386	0.318059	507.506	-0.513696	1
(Set 2 CHAD+LHAD) - (BV RDL+LLC)	normotension
(Set 2 CHAD+LHAD) - (Set 1 RDL+LLC)	normotension	0.681669	0.321191	507.558	2.12232	1
(Set 2 CHAD+LHAD) - (Set 2 RDL+LLC)	normotension	-0.0592222	0.312138	507.219	-0.18973	1
(Set 2 CHAD+LHAD) - (Set 3 RDL+LLC)	normotension	0.0613164	0.321218	507.584	0.190887	1
(Set 2 CHAD+LHAD) - (BV SS+CHAB)	normotension
(Set 2 CHAD+LHAD) - (Set 1 SS+CHAB)	normotension	0.175962	0.320682	507.339	0.548714	1
(Set 2 CHAD+LHAD) - (Set 2 SS+CHAB)	normotension	-0.519266	0.317946	507.406	-1.63319	1
(Set 2 CHAD+LHAD) - (Set 3 SS+CHAB)	normotension	-0.614485	0.324559	507.639	-1.89329	1
(Set 3 CHAD+LHAD) - (BV RDL+LLC)	normotension
(Set 3 CHAD+LHAD) - (Set 1 RDL+LLC)	normotension	0.845055	0.320695	507.355	2.63508	0.676193
(Set 3 CHAD+LHAD) - (Set 2 RDL+LLC)	normotension	0.104163	0.312184	507.262	0.333661	1
(Set 3 CHAD+LHAD) - (Set 3 RDL+LLC)	normotension	0.224702	0.320664	507.325	0.70074	1
(Set 3 CHAD+LHAD) - (BV SS+CHAB)	normotension
(Set 3 CHAD+LHAD) - (Set 1 SS+CHAB)	normotension	0.339348	0.320736	507.39	1.05803	1
(Set 3 CHAD+LHAD) - (Set 2 SS+CHAB)	normotension	-0.355881	0.317997	507.454	-1.11913	1
(Set 3 CHAD+LHAD) - (Set 3 SS+CHAB)	normotension	-0.451099	0.324619	507.693	-1.38963	1
(BV RDL+LLC) - (Set 1 RDL+LLC)	normotension
(BV RDL+LLC) - (Set 2 RDL+LLC)	normotension
(BV RDL+LLC) - (Set 3 RDL+LLC)	normotension
(BV RDL+LLC) - (BV SS+CHAB)	normotension
(BV RDL+LLC) - (Set 1 SS+CHAB)	normotension
(BV RDL+LLC) - (Set 2 SS+CHAB)	normotension
(BV RDL+LLC) - (Set 3 SS+CHAB)	normotension
(Set 1 RDL+LLC) - (Set 2 RDL+LLC)	normotension	-0.740891	0.315341	507.309	-2.34949	1
(Set 1 RDL+LLC) - (Set 3 RDL+LLC)	normotension	-0.620353	0.324391	507.689	-1.91236	1
(Set 1 RDL+LLC) - (BV SS+CHAB)	normotension
(Set 1 RDL+LLC) - (Set 1 SS+CHAB)	normotension	-0.505707	0.323838	507.439	-1.56161	1
(Set 1 RDL+LLC) - (Set 2 SS+CHAB)	normotension	-1.20094	0.321124	507.502	-3.73979	0.0160023
(Set 1 RDL+LLC) - (Set 3 SS+CHAB)	normotension	-1.29615	0.327716	507.745	-3.95511	0.00681515
(Set 2 RDL+LLC) - (Set 3 RDL+LLC)	normotension	0.120539	0.315366	507.333	0.382218	1
(Set 2 RDL+LLC) - (BV SS+CHAB)	normotension
(Set 2 RDL+LLC) - (Set 1 SS+CHAB)	normotension	0.235185	0.315377	507.34	0.745724	1
(Set 2 RDL+LLC) - (Set 2 SS+CHAB)	normotension	-0.460044	0.312083	507.172	-1.47411	1
(Set 2 RDL+LLC) - (Set 3 SS+CHAB)	normotension	-0.555263	0.318735	507.385	-1.74208	1
(Set 3 RDL+LLC) - (BV SS+CHAB)	normotension
(Set 3 RDL+LLC) - (Set 1 SS+CHAB)	normotension	0.114646	0.324436	507.726	0.35337	1
(Set 3 RDL+LLC) - (Set 2 SS+CHAB)	normotension	-0.580583	0.321152	507.529	-1.80781	1
(Set 3 RDL+LLC) - (Set 3 SS+CHAB)	normotension	-0.675801	0.327749	507.776	-2.06195	1
(BV SS+CHAB) - (Set 1 SS+CHAB)	normotension
(BV SS+CHAB) - (Set 2 SS+CHAB)	normotension
(BV SS+CHAB) - (Set 3 SS+CHAB)	normotension
(Set 1 SS+CHAB) - (Set 2 SS+CHAB)	normotension	-0.695229	0.321166	507.537	-2.1647	1
(Set 1 SS+CHAB) - (Set 3 SS+CHAB)	normotension	-0.790447	0.327229	507.563	-2.41558	1
(Set 2 SS+CHAB) - (Set 3 SS+CHAB)	normotension	-0.0952185	0.324489	507.582	-0.293441	1
BV Baseline Values - Set 1 Baseline Values	stage I hypertension
BV Baseline Values - Set 2 Baseline Values	stage I hypertension
BV Baseline Values - Set 3 Baseline Values	stage I hypertension
BV Baseline Values - (BV DFS+HLP)	stage I hypertension
BV Baseline Values - (Set 1 DFS+HLP)	stage I hypertension	-0.141176	0.406811	507.001	-0.347032	1
BV Baseline Values - (Set 2 DFS+HLP)	stage I hypertension	-0.552941	0.406811	507.001	-1.35921	1
BV Baseline Values - (Set 3 DFS+HLP)	stage I hypertension	-0.459314	0.413613	507.15	-1.11049	1
BV Baseline Values - (BV CHAD+LHAD)	stage I hypertension
BV Baseline Values - (Set 1 CHAD+LHAD)	stage I hypertension	-0.317647	0.406811	507.001	-0.780823	1
BV Baseline Values - (Set 2 CHAD+LHAD)	stage I hypertension	-0.211765	0.406811	507.001	-0.520549	1
BV Baseline Values - (Set 3 CHAD+LHAD)	stage I hypertension	-0.464656	0.413613	507.15	-1.12341	1
BV Baseline Values - (BV RDL+LLC)	stage I hypertension
BV Baseline Values - (Set 1 RDL+LLC)	stage I hypertension	-0.382353	0.406811	507.001	-0.939879	1
BV Baseline Values - (Set 2 RDL+LLC)	stage I hypertension	-0.599818	0.413613	507.15	-1.45019	1
BV Baseline Values - (Set 3 RDL+LLC)	stage I hypertension	-0.123529	0.406811	507.001	-0.303653	1
BV Baseline Values - (BV SS+CHAB)	stage I hypertension
BV Baseline Values - (Set 1 SS+CHAB)	stage I hypertension	-0.170588	0.406811	507.001	-0.419331	1
BV Baseline Values - (Set 2 SS+CHAB)	stage I hypertension	-0.758824	0.406811	507.001	-1.8653	1
BV Baseline Values - (Set 3 SS+CHAB)	stage I hypertension	-0.292005	0.42119	507.307	-0.693286	1
Set 1 Baseline Values - Set 2 Baseline Values	stage I hypertension
Set 1 Baseline Values - Set 3 Baseline Values	stage I hypertension
Set 1 Baseline Values - (BV DFS+HLP)	stage I hypertension
Set 1 Baseline Values - (Set 1 DFS+HLP)	stage I hypertension
Set 1 Baseline Values - (Set 2 DFS+HLP)	stage I hypertension
Set 1 Baseline Values - (Set 3 DFS+HLP)	stage I hypertension
Set 1 Baseline Values - (BV CHAD+LHAD)	stage I hypertension
Set 1 Baseline Values - (Set 1 CHAD+LHAD)	stage I hypertension
Set 1 Baseline Values - (Set 2 CHAD+LHAD)	stage I hypertension
Set 1 Baseline Values - (Set 3 CHAD+LHAD)	stage I hypertension
Set 1 Baseline Values - (BV RDL+LLC)	stage I hypertension
Set 1 Baseline Values - (Set 1 RDL+LLC)	stage I hypertension
Set 1 Baseline Values - (Set 2 RDL+LLC)	stage I hypertension
Set 1 Baseline Values - (Set 3 RDL+LLC)	stage I hypertension
Set 1 Baseline Values - (BV SS+CHAB)	stage I hypertension
Set 1 Baseline Values - (Set 1 SS+CHAB)	stage I hypertension
Set 1 Baseline Values - (Set 2 SS+CHAB)	stage I hypertension
Set 1 Baseline Values - (Set 3 SS+CHAB)	stage I hypertension
Set 2 Baseline Values - Set 3 Baseline Values	stage I hypertension
Set 2 Baseline Values - (BV DFS+HLP)	stage I hypertension
Set 2 Baseline Values - (Set 1 DFS+HLP)	stage I hypertension
Set 2 Baseline Values - (Set 2 DFS+HLP)	stage I hypertension
Set 2 Baseline Values - (Set 3 DFS+HLP)	stage I hypertension
Set 2 Baseline Values - (BV CHAD+LHAD)	stage I hypertension
Set 2 Baseline Values - (Set 1 CHAD+LHAD)	stage I hypertension
Set 2 Baseline Values - (Set 2 CHAD+LHAD)	stage I hypertension
Set 2 Baseline Values - (Set 3 CHAD+LHAD)	stage I hypertension
Set 2 Baseline Values - (BV RDL+LLC)	stage I hypertension
Set 2 Baseline Values - (Set 1 RDL+LLC)	stage I hypertension
Set 2 Baseline Values - (Set 2 RDL+LLC)	stage I hypertension
Set 2 Baseline Values - (Set 3 RDL+LLC)	stage I hypertension
Set 2 Baseline Values - (BV SS+CHAB)	stage I hypertension
Set 2 Baseline Values - (Set 1 SS+CHAB)	stage I hypertension
Set 2 Baseline Values - (Set 2 SS+CHAB)	stage I hypertension
Set 2 Baseline Values - (Set 3 SS+CHAB)	stage I hypertension
Set 3 Baseline Values - (BV DFS+HLP)	stage I hypertension
Set 3 Baseline Values - (Set 1 DFS+HLP)	stage I hypertension
Set 3 Baseline Values - (Set 2 DFS+HLP)	stage I hypertension
Set 3 Baseline Values - (Set 3 DFS+HLP)	stage I hypertension
Set 3 Baseline Values - (BV CHAD+LHAD)	stage I hypertension
Set 3 Baseline Values - (Set 1 CHAD+LHAD)	stage I hypertension
Set 3 Baseline Values - (Set 2 CHAD+LHAD)	stage I hypertension
Set 3 Baseline Values - (Set 3 CHAD+LHAD)	stage I hypertension
Set 3 Baseline Values - (BV RDL+LLC)	stage I hypertension
Set 3 Baseline Values - (Set 1 RDL+LLC)	stage I hypertension
Set 3 Baseline Values - (Set 2 RDL+LLC)	stage I hypertension
Set 3 Baseline Values - (Set 3 RDL+LLC)	stage I hypertension
Set 3 Baseline Values - (BV SS+CHAB)	stage I hypertension
Set 3 Baseline Values - (Set 1 SS+CHAB)	stage I hypertension
Set 3 Baseline Values - (Set 2 SS+CHAB)	stage I hypertension
Set 3 Baseline Values - (Set 3 SS+CHAB)	stage I hypertension
(BV DFS+HLP) - (Set 1 DFS+HLP)	stage I hypertension
(BV DFS+HLP) - (Set 2 DFS+HLP)	stage I hypertension
(BV DFS+HLP) - (Set 3 DFS+HLP)	stage I hypertension
(BV DFS+HLP) - (BV CHAD+LHAD)	stage I hypertension
(BV DFS+HLP) - (Set 1 CHAD+LHAD)	stage I hypertension
(BV DFS+HLP) - (Set 2 CHAD+LHAD)	stage I hypertension
(BV DFS+HLP) - (Set 3 CHAD+LHAD)	stage I hypertension
(BV DFS+HLP) - (BV RDL+LLC)	stage I hypertension
(BV DFS+HLP) - (Set 1 RDL+LLC)	stage I hypertension
(BV DFS+HLP) - (Set 2 RDL+LLC)	stage I hypertension
(BV DFS+HLP) - (Set 3 RDL+LLC)	stage I hypertension
(BV DFS+HLP) - (BV SS+CHAB)	stage I hypertension
(BV DFS+HLP) - (Set 1 SS+CHAB)	stage I hypertension
(BV DFS+HLP) - (Set 2 SS+CHAB)	stage I hypertension
(BV DFS+HLP) - (Set 3 SS+CHAB)	stage I hypertension
(Set 1 DFS+HLP) - (Set 2 DFS+HLP)	stage I hypertension	-0.411765	0.406811	507.001	-1.01218	1
(Set 1 DFS+HLP) - (Set 3 DFS+HLP)	stage I hypertension	-0.318137	0.413613	507.15	-0.769167	1
(Set 1 DFS+HLP) - (BV CHAD+LHAD)	stage I hypertension
(Set 1 DFS+HLP) - (Set 1 CHAD+LHAD)	stage I hypertension	-0.176471	0.406811	507.001	-0.43379	1
(Set 1 DFS+HLP) - (Set 2 CHAD+LHAD)	stage I hypertension	-0.0705882	0.406811	507.001	-0.173516	1
(Set 1 DFS+HLP) - (Set 3 CHAD+LHAD)	stage I hypertension	-0.32348	0.413613	507.15	-0.782084	1
(Set 1 DFS+HLP) - (BV RDL+LLC)	stage I hypertension
(Set 1 DFS+HLP) - (Set 1 RDL+LLC)	stage I hypertension	-0.241176	0.406811	507.001	-0.592847	1
(Set 1 DFS+HLP) - (Set 2 RDL+LLC)	stage I hypertension	-0.458641	0.413613	507.15	-1.10887	1
(Set 1 DFS+HLP) - (Set 3 RDL+LLC)	stage I hypertension	0.0176471	0.406811	507.001	0.043379	1
(Set 1 DFS+HLP) - (BV SS+CHAB)	stage I hypertension
(Set 1 DFS+HLP) - (Set 1 SS+CHAB)	stage I hypertension	-0.0294118	0.406811	507.001	-0.0722984	1
(Set 1 DFS+HLP) - (Set 2 SS+CHAB)	stage I hypertension	-0.617647	0.406811	507.001	-1.51827	1
(Set 1 DFS+HLP) - (Set 3 SS+CHAB)	stage I hypertension	-0.150828	0.42119	507.307	-0.358101	1
(Set 2 DFS+HLP) - (Set 3 DFS+HLP)	stage I hypertension	0.0936274	0.413613	507.15	0.226365	1
(Set 2 DFS+HLP) - (BV CHAD+LHAD)	stage I hypertension
(Set 2 DFS+HLP) - (Set 1 CHAD+LHAD)	stage I hypertension	0.235294	0.406811	507.001	0.578387	1
(Set 2 DFS+HLP) - (Set 2 CHAD+LHAD)	stage I hypertension	0.341176	0.406811	507.001	0.838662	1
(Set 2 DFS+HLP) - (Set 3 CHAD+LHAD)	stage I hypertension	0.0882849	0.413613	507.15	0.213448	1
(Set 2 DFS+HLP) - (BV RDL+LLC)	stage I hypertension
(Set 2 DFS+HLP) - (Set 1 RDL+LLC)	stage I hypertension	0.170588	0.406811	507.001	0.419331	1
(Set 2 DFS+HLP) - (Set 2 RDL+LLC)	stage I hypertension	-0.0468764	0.413613	507.15	-0.113334	1
(Set 2 DFS+HLP) - (Set 3 RDL+LLC)	stage I hypertension	0.429412	0.406811	507.001	1.05556	1
(Set 2 DFS+HLP) - (BV SS+CHAB)	stage I hypertension
(Set 2 DFS+HLP) - (Set 1 SS+CHAB)	stage I hypertension	0.382353	0.406811	507.001	0.939879	1
(Set 2 DFS+HLP) - (Set 2 SS+CHAB)	stage I hypertension	-0.205882	0.406811	507.001	-0.506089	1
(Set 2 DFS+HLP) - (Set 3 SS+CHAB)	stage I hypertension	0.260936	0.42119	507.307	0.619522	1
(Set 3 DFS+HLP) - (BV CHAD+LHAD)	stage I hypertension
(Set 3 DFS+HLP) - (Set 1 CHAD+LHAD)	stage I hypertension	0.141667	0.413613	507.15	0.342511	1
(Set 3 DFS+HLP) - (Set 2 CHAD+LHAD)	stage I hypertension	0.247549	0.413613	507.15	0.598505	1
(Set 3 DFS+HLP) - (Set 3 CHAD+LHAD)	stage I hypertension	-0.00534242	0.420369	507.309	-0.0127089	1
(Set 3 DFS+HLP) - (BV RDL+LLC)	stage I hypertension
(Set 3 DFS+HLP) - (Set 1 RDL+LLC)	stage I hypertension	0.0769609	0.413613	507.15	0.18607	1
(Set 3 DFS+HLP) - (Set 2 RDL+LLC)	stage I hypertension	-0.140504	0.420369	507.309	-0.334239	1
(Set 3 DFS+HLP) - (Set 3 RDL+LLC)	stage I hypertension	0.335784	0.413613	507.15	0.811833	1
(Set 3 DFS+HLP) - (BV SS+CHAB)	stage I hypertension
(Set 3 DFS+HLP) - (Set 1 SS+CHAB)	stage I hypertension	0.288726	0.413613	507.15	0.698058	1
(Set 3 DFS+HLP) - (Set 2 SS+CHAB)	stage I hypertension	-0.29951	0.413613	507.15	-0.724131	1
(Set 3 DFS+HLP) - (Set 3 SS+CHAB)	stage I hypertension	0.167309	0.427899	507.478	0.391001	1
(BV CHAD+LHAD) - (Set 1 CHAD+LHAD)	stage I hypertension
(BV CHAD+LHAD) - (Set 2 CHAD+LHAD)	stage I hypertension
(BV CHAD+LHAD) - (Set 3 CHAD+LHAD)	stage I hypertension
(BV CHAD+LHAD) - (BV RDL+LLC)	stage I hypertension
(BV CHAD+LHAD) - (Set 1 RDL+LLC)	stage I hypertension
(BV CHAD+LHAD) - (Set 2 RDL+LLC)	stage I hypertension
(BV CHAD+LHAD) - (Set 3 RDL+LLC)	stage I hypertension
(BV CHAD+LHAD) - (BV SS+CHAB)	stage I hypertension
(BV CHAD+LHAD) - (Set 1 SS+CHAB)	stage I hypertension
(BV CHAD+LHAD) - (Set 2 SS+CHAB)	stage I hypertension
(BV CHAD+LHAD) - (Set 3 SS+CHAB)	stage I hypertension
(Set 1 CHAD+LHAD) - (Set 2 CHAD+LHAD)	stage I hypertension	0.105882	0.406811	507.001	0.260274	1
(Set 1 CHAD+LHAD) - (Set 3 CHAD+LHAD)	stage I hypertension	-0.147009	0.413613	507.15	-0.355427	1
(Set 1 CHAD+LHAD) - (BV RDL+LLC)	stage I hypertension
(Set 1 CHAD+LHAD) - (Set 1 RDL+LLC)	stage I hypertension	-0.0647059	0.406811	507.001	-0.159057	1
(Set 1 CHAD+LHAD) - (Set 2 RDL+LLC)	stage I hypertension	-0.282171	0.413613	507.15	-0.682209	1
(Set 1 CHAD+LHAD) - (Set 3 RDL+LLC)	stage I hypertension	0.194118	0.406811	507.001	0.47717	1
(Set 1 CHAD+LHAD) - (BV SS+CHAB)	stage I hypertension
(Set 1 CHAD+LHAD) - (Set 1 SS+CHAB)	stage I hypertension	0.147059	0.406811	507.001	0.361492	1
(Set 1 CHAD+LHAD) - (Set 2 SS+CHAB)	stage I hypertension	-0.441176	0.406811	507.001	-1.08448	1
(Set 1 CHAD+LHAD) - (Set 3 SS+CHAB)	stage I hypertension	0.0256422	0.42119	507.307	0.0608803	1
(Set 2 CHAD+LHAD) - (Set 3 CHAD+LHAD)	stage I hypertension	-0.252892	0.413613	507.15	-0.611421	1
(Set 2 CHAD+LHAD) - (BV RDL+LLC)	stage I hypertension
(Set 2 CHAD+LHAD) - (Set 1 RDL+LLC)	stage I hypertension	-0.170588	0.406811	507.001	-0.419331	1
(Set 2 CHAD+LHAD) - (Set 2 RDL+LLC)	stage I hypertension	-0.388053	0.413613	507.15	-0.938203	1
(Set 2 CHAD+LHAD) - (Set 3 RDL+LLC)	stage I hypertension	0.0882353	0.406811	507.001	0.216895	1
(Set 2 CHAD+LHAD) - (BV SS+CHAB)	stage I hypertension
(Set 2 CHAD+LHAD) - (Set 1 SS+CHAB)	stage I hypertension	0.0411765	0.406811	507.001	0.101218	1
(Set 2 CHAD+LHAD) - (Set 2 SS+CHAB)	stage I hypertension	-0.547059	0.406811	507.001	-1.34475	1
(Set 2 CHAD+LHAD) - (Set 3 SS+CHAB)	stage I hypertension	-0.0802402	0.42119	507.307	-0.190508	1
(Set 3 CHAD+LHAD) - (BV RDL+LLC)	stage I hypertension
(Set 3 CHAD+LHAD) - (Set 1 RDL+LLC)	stage I hypertension	0.0823033	0.413613	507.15	0.198986	1
(Set 3 CHAD+LHAD) - (Set 2 RDL+LLC)	stage I hypertension	-0.135161	0.420369	507.309	-0.32153	1
(Set 3 CHAD+LHAD) - (Set 3 RDL+LLC)	stage I hypertension	0.341127	0.413613	507.15	0.824749	1
(Set 3 CHAD+LHAD) - (BV SS+CHAB)	stage I hypertension
(Set 3 CHAD+LHAD) - (Set 1 SS+CHAB)	stage I hypertension	0.294068	0.413613	507.15	0.710974	1
(Set 3 CHAD+LHAD) - (Set 2 SS+CHAB)	stage I hypertension	-0.294167	0.413613	507.15	-0.711214	1
(Set 3 CHAD+LHAD) - (Set 3 SS+CHAB)	stage I hypertension	0.172651	0.427899	507.478	0.403486	1
(BV RDL+LLC) - (Set 1 RDL+LLC)	stage I hypertension
(BV RDL+LLC) - (Set 2 RDL+LLC)	stage I hypertension
(BV RDL+LLC) - (Set 3 RDL+LLC)	stage I hypertension
(BV RDL+LLC) - (BV SS+CHAB)	stage I hypertension
(BV RDL+LLC) - (Set 1 SS+CHAB)	stage I hypertension
(BV RDL+LLC) - (Set 2 SS+CHAB)	stage I hypertension
(BV RDL+LLC) - (Set 3 SS+CHAB)	stage I hypertension
(Set 1 RDL+LLC) - (Set 2 RDL+LLC)	stage I hypertension	-0.217465	0.413613	507.15	-0.525769	1
(Set 1 RDL+LLC) - (Set 3 RDL+LLC)	stage I hypertension	0.258824	0.406811	507.001	0.636226	1
(Set 1 RDL+LLC) - (BV SS+CHAB)	stage I hypertension
(Set 1 RDL+LLC) - (Set 1 SS+CHAB)	stage I hypertension	0.211765	0.406811	507.001	0.520549	1
(Set 1 RDL+LLC) - (Set 2 SS+CHAB)	stage I hypertension	-0.376471	0.406811	507.001	-0.92542	1
(Set 1 RDL+LLC) - (Set 3 SS+CHAB)	stage I hypertension	0.090348	0.42119	507.307	0.214507	1
(Set 2 RDL+LLC) - (Set 3 RDL+LLC)	stage I hypertension	0.476288	0.413613	507.15	1.15153	1
(Set 2 RDL+LLC) - (BV SS+CHAB)	stage I hypertension
(Set 2 RDL+LLC) - (Set 1 SS+CHAB)	stage I hypertension	0.429229	0.413613	507.15	1.03776	1
(Set 2 RDL+LLC) - (Set 2 SS+CHAB)	stage I hypertension	-0.159006	0.413613	507.15	-0.384432	1
(Set 2 RDL+LLC) - (Set 3 SS+CHAB)	stage I hypertension	0.307813	0.427899	507.478	0.719358	1
(Set 3 RDL+LLC) - (BV SS+CHAB)	stage I hypertension
(Set 3 RDL+LLC) - (Set 1 SS+CHAB)	stage I hypertension	-0.0470588	0.406811	507.001	-0.115677	1
(Set 3 RDL+LLC) - (Set 2 SS+CHAB)	stage I hypertension	-0.635294	0.406811	507.001	-1.56165	1
(Set 3 RDL+LLC) - (Set 3 SS+CHAB)	stage I hypertension	-0.168475	0.42119	507.307	-0.399999	1
(BV SS+CHAB) - (Set 1 SS+CHAB)	stage I hypertension
(BV SS+CHAB) - (Set 2 SS+CHAB)	stage I hypertension
(BV SS+CHAB) - (Set 3 SS+CHAB)	stage I hypertension
(Set 1 SS+CHAB) - (Set 2 SS+CHAB)	stage I hypertension	-0.588235	0.406811	507.001	-1.44597	1
(Set 1 SS+CHAB) - (Set 3 SS+CHAB)	stage I hypertension	-0.121417	0.42119	507.307	-0.288271	1
(Set 2 SS+CHAB) - (Set 3 SS+CHAB)	stage I hypertension	0.466819	0.42119	507.307	1.10833	1
